# Supplementary material for: Valuation of Normal Range of Ankle Systolic Blood Pressure in Subjects with Normal Arm Systolic Blood Pressure
Source: PLoS One. 2015 Jun 8;10(6):e0122248. doi: 10.1371/journal.pone.0122248 (PMC4459970; doi:10.1371/journal.pone.0122248)
Supplement: S1 Dataset — (XLSX) [file pone.0122248.s001.xlsx]

## Sheet: Sheet1
Sex	Age	Smoking	BMI	TC	TG	FBG	mean of SBP of right arm	mean of DBP of right arm	mean of SBP of left arm	mean of DBP of left arm	mean of SBP of right ankle	mean of DBP of right ankle	mean of SBP of left ankle	mean of DBP of left ankle	SBPan-a on right limb	DBPan-a on right limb	SBPan-a on left limb	DBPan-a on left limb
1	18	0	19.19	1.63	1.71	4.81	118	70	115	64.3	158	61.3	151.7	70.3	40	-8.7	36.7	6
1	41	0	20.4	1.99	1.21	5.16	107	58	109	61.7	123.3	61.7	121.7	61.7	16.3	3.7	12.7	0
1	23	0	18.52	2.17	1.72	3.8	124	73	121.3	75.3	158.3	84	145.7	80.3	34.3	11	24.4	5
1	21	0	21.27	2.38	0.95	3.67	126.3	68	119.3	71	117.7	74.3	130.3	76	-8.6	6.3	11	5
1	32	0	16.1	2.44	2.47	4.15	132	79.3	122	78.7	138.3	69	128.3	78	6.3	-10.3	6.3	-0.7
1	22	1	17.31	2.49	1.11	3.92	122	63	103.7	50.3	122.3	55	129.7	60	0.3	-8	26	9.7
1	21	0	22.34	2.49	0.86	4.44	111.7	60.7	107.3	62.7	113.7	56.7	123.3	65	2	-4	16	2.3
1	20	0	20.16	2.51	1.06	5.16	103.7	67	107.7	63.3	121	56.3	120.3	63	17.3	-10.7	12.6	-0.3
1	20	0	22.51	2.58	0.74	3.61	97.3	70	95.3	70	109.3	66	115.7	73.3	12	-4	20.4	3.3
1	40	0	21.57	2.6	0.86	4.17	111.3	67.3	116.7	69	114.3	64.7	118.3	62.7	3	-2.6	1.6	-6.3
2	23	0	15.24	2.65	0.87	5.26	103.7	47.3	91.3	50.7	114.7	57	113	58.7	11	9.7	21.7	8
2	43	0	21.97	2.66	1.41	14.65	115	67.7	110.3	69.7	127.3	70	122.3	70	12.3	2.3	12	0.3
2	22	0	22.64	2.67	1.27	4.41	101.3	53.3	106	60	124.3	67.3	134	59.3	23	14	28	-0.7
2	23	0	22.87	2.7	0.94	5.01	115	70	108	75.3	117.3	63.7	114.3	70.7	2.3	-6.3	6.3	-4.6
2	38	0	26.16	2.77	1.11	6.76	124.7	74	124.7	74	122.3	78	121.3	74	-2.4	4	-3.4	0
2	23	1	18.78	2.82	0.93	5.66	108.7	56.7	114.3	59	117	50.3	130.3	59.3	8.3	-6.4	16	0.3
2	36	1	19.33	2.83	0.77	4.76	115	66.3	114	65.7	110.7	67.7	113.3	68	-4.3	1.4	-0.7	2.3
2	23	0	22.94	2.84	0.82	6.26	104.7	64	105	60	112.3	62.3	112.3	60	7.6	-1.7	7.3	0
2	23	0	18.01	2.84	2.7	3.68	132	62.7	120	65.3	139.7	65.3	135.7	60	7.7	2.6	15.7	-5.3
2	42	0	18.48	2.86	0.61	4.56	90	65	90	64.3	96.7	70.7	99.7	74.7	6.7	5.7	9.7	10.4
1	42	0	22.33	2.88	0.86	4.77	108	62	105	53	113.7	70	118.7	69	5.7	8	13.7	16
1	24	0	21.52	2.91	1.67	5.46	123	80.7	129	69.7	175.7	90.3	171.3	91	52.7	9.6	42.3	21.3
1	22	0	20.81	2.91	0.87	4.96	94.3	71	101	64	114.3	64.7	120.7	73.3	20	-6.3	19.7	9.3
1	23	0	26.28	2.93	1.57	4.46	110	60.3	111.3	58	130	63.3	134	59.7	20	3	22.7	1.7
1	25	0	18.06	2.96	2.65	5	115	76.7	119.3	78.3	139.3	64.7	142.7	80.3	24.3	-12	23.4	2
1	34	0	21.18	2.96	0.97	4.18	98.3	54.3	97.7	49	118.3	61	113.3	61	20	6.7	15.6	12
1	44	0	16.91	2.97	2.11	4.82	111.3	66.7	137.7	76.7	136.7	75.3	140.7	77.7	25.4	8.6	3	1
1	22	0	21.56	3	0.58	4.25	102	65	97.7	68	102.3	71	101.7	73.3	0.3	6	4	5.3
1	20	0	23.99	3.01	1.57	5.49	124	64.3	110.3	65	130.3	67	131.3	64.3	6.3	2.7	21	-0.7
1	21	0	25.13	3.03	1.84	4.13	127.3	65.7	120	71.3	134.3	76.7	134.7	68.7	7	11	14.7	-2.6
2	39	0	16.97	3.05	0.74	4.29	120	66	120	67.7	109.7	60.3	109.7	59	-10.3	-5.7	-10.3	-8.7
2	23	0	16.11	3.06	0.94	3.88	100.3	56	105.7	61	117.7	56.7	106.7	52.3	17.4	0.7	1	-8.7
2	23	0	18.76	3.07	0.54	4.76	95	56.7	93.3	56.3	94.3	53	92.3	50	-0.7	-3.7	-1	-6.3
2	22	0	19.57	3.07	2.05	4.7	125.7	61	126.3	62.7	135.7	70	132.7	67	10	9	6.4	4.3
2	23	0	24.54	3.1	0.65	4.95	101	63.3	100	59	105.3	53	117.7	61.7	4.3	-10.3	17.7	2.7
2	21	0	16.27	3.1	5.37	3.93	125.3	77	121.7	80.3	147.7	84.7	144.7	73.3	22.4	7.7	23	-7
2	22	0	21.34	3.12	0.83	4.13	99.7	69	99.7	66.3	112.3	62.3	119	71	12.6	-6.7	19.3	4.7
2	25	0	23.46	3.14	5.71	4.47	133	67	126	66	149.3	65	153.3	66	16.3	-2	27.3	0
2	35	0	22.17	3.13	1.22	5.04	120	66.3	122	65	123.3	68	122.7	69	3.3	1.7	0.7	4
2	41	0	21.44	3.15	2.36	4.67	118.7	62.7	130	62.7	138	66.7	137.3	63.3	19.3	4	7.3	0.6
1	23	0	23.66	3.15	1.48	4.16	117.3	69.3	113.3	71	128.3	63.3	131.7	63.7	11	-6	18.4	-7.3
1	28	0	21.12	3.15	1.19	4.3	105.3	59	106.7	59.7	123	59	124.7	60	17.7	0	18	0.3
1	22	0	24.46	3.16	1.8	4.57	115	61.7	112.7	67	133.7	71	134	66.3	18.7	9.3	21.3	-0.7
1	22	0	22.56	3.16	8.35	4.44	126	76	116.7	73	150.3	82.7	146	77.7	24.3	6.7	29.3	4.7
1	22	0	22.27	3.16	0.95	4.87	106.3	61	98	58	118	57.7	117	58.7	11.7	-3.3	19	0.7
1	21	0	24.99	3.17	0.58	5.26	90	56.7	93.7	56.3	94.3	53	92.3	50	4.3	-3.7	-1.4	-6.3
1	20	0	16.78	3.17	1.72	4.41	128.3	56	126.3	56	132.7	62	134.3	61	4.4	6	8	5
1	24	0	22.18	3.19	0.7	3.95	104	60.3	101	61	107	58	109.3	63.3	3	-2.3	8.3	2.3
1	20	0	20.38	3.23	2.49	6.46	122	70.7	122	69	138.3	67.3	139.3	69	16.3	-3.4	17.3	0
1	25	0	20.58	3.25	0.86	5.06	102	62.3	98.7	58.7	113.7	64.7	119.7	68.7	11.7	2.4	21	10
2	24	0	18.98	3.25	1.79	5.66	97.7	77.3	122.3	74.3	169.3	97	179.3	85.3	71.6	19.7	57	11
2	23	1	20.6	3.26	2.88	6.46	131	75	117.7	77.7	140.3	70	140.7	82	9.3	-5	23	4.3
2	22	0	16.66	3.26	6.07	5.16	125.7	82	126.7	82.3	150.3	87	144.3	89.7	24.6	5	17.6	7.4
2	24	0	19.21	3.27	0.59	3.73	99.3	57.7	95.3	59	103.7	51	101.7	54	4.4	-6.7	6.4	-5
2	22	0	16	3.3	1.06	4.41	120	67	116.3	66.7	121	67.3	122.3	68	1	0.3	6	1.3
2	22	0	25.08	3.3	2.06	4.72	119	53	107.7	54.3	136	55	134.7	52.3	17	2	27	-2
2	22	0	18.76	3.33	1.05	4.12	108.3	53.3	101	52.3	120.7	53.7	118	55.3	12.4	0.4	17	3
2	41	0	20.3	3.34	1.01	6.03	122.7	69	117	64	119	65	122.3	71	-3.7	-4	5.3	7
2	22	0	16.68	3.35	1.86	5.38	123.3	61	100.7	58.7	134.7	70	129	64.3	11.4	9	28.3	5.6
2	21	0	18.84	3.36	0.62	3.56	106	79.7	100	76	98.3	69	98.3	68.7	-7.7	-10.7	-1.7	-7.3
1	23	0	19.23	3.36	2.16	4.52	103	46.3	107	57.7	137.3	68.3	133	64	34.3	22	26	6.3
1	21	0	18.87	3.38	1.58	3.72	109	65.3	101	65	130.7	65.7	130	65.3	21.7	0.4	29	0.3
1	22	0	20.93	3.38	1.7	4.93	105	72.7	110	70	132.3	77.7	120	75	27.3	5	10	5
1	21	0	24.92	3.39	0.81	4.67	122.3	62	116	52	111.3	57.3	122	55	-11	-4.7	6	3
1	23	0	20.56	3.39	2.65	5.09	114.7	72	121	74.7	138.7	77.7	140.7	76.3	24	5.7	19.7	1.6
1	22	0	21.41	3.4	0.92	5.76	100.7	56.3	98	54	116.7	58	110.3	59	16	1.7	12.3	5
1	42	0	23.62	3.41	1.77	4.06	127.3	71.7	116	71	164.7	91	172.7	91.3	37.4	19.3	56.7	20.3
1	20	0	21.34	3.42	0.65	4.93	113.7	74.3	107	68	105.7	68	101.3	68	-8	-6.3	-5.7	0
1	22	0	20.83	3.44	2.58	4.27	128.3	65	124	67.3	138.7	64.3	133.3	92	10.4	-0.7	9.3	24.7
1	23	0	16.64	3.43	1.26	4.34	130	68.7	126.7	62	124.3	65.7	129.7	59	-5.7	-3	3	-3
2	19	0	19.25	3.46	0.6	5.96	97	56.3	97.7	55	96	59	99.3	58	-1	2.7	1.6	3
2	32	0	20.06	3.46	1.41	4.04	105.3	75	122.7	75	126.7	77	138.7	74.3	21.4	2	16	-0.7
2	22	0	18.84	3.47	1.55	4.6	123	65.7	118	63.7	129.7	69	135	72	6.7	3.3	17	8.3
2	22	0	20.54	3.47	1.06	6.04	118.7	67.3	122	65.3	121.3	70.3	121.3	67.7	2.6	3	-0.7	2.4
2	19	0	18.95	3.47	1.31	3.76	120.3	68	120.7	71.7	125.3	63.7	126.3	64	5	-4.3	5.6	-7.7
2	24	0	21.31	3.49	1.69	3.81	122.7	82	127.7	87	154.3	90.3	139.3	89.3	31.6	8.3	11.6	2.3
2	25	0	18.49	3.52	4.5	3.35	114.7	65	117	66	145.7	58.7	144	59.7	31	-6.3	27	-6.3
2	23	0	17	3.54	0.89	4.34	98.3	83.7	97.3	82.3	115.3	75	122.3	75	17	-8.7	25	-7.3
2	38	0	17.22	3.54	1.15	4.25	113	60	103.7	58	122.7	57.3	124.7	54.7	9.7	-2.7	21	-3.3
1	19	0	23.04	3.55	1.79	4.35	107	67.3	124	67	172.3	90.7	175	95	65.3	23.4	51	28
2	21	0	15.38	3.55	1.35	4.21	123.3	66.7	122.3	69.7	125.7	68	123.7	68	2.4	1.3	1.4	-1.7
1	21	0	23.39	3.57	1.68	4.07	110	64.3	111.3	66.3	131.7	64	133	61.3	21.7	-0.3	21.7	-5
1	26	0	22.28	3.56	0.71	6.36	96	57.3	93	54	107.3	57	106.3	54.3	11.3	-0.3	13.3	0.3
1	42	0	18.29	3.59	0.83	4.16	94.3	54	101.7	61.3	112.7	60	119	65.7	18.4	6	17.3	4.4
1	23	0	23.51	3.59	0.83	4.07	111.3	63	106.3	61.7	112.7	69.3	114.7	61	1.4	6.3	8.4	-0.7
1	24	0	19.24	3.6	0.8	5.14	104.3	61	98.7	59	111.3	59	114	63	7	-2	15.3	4
1	41	1	22.02	3.61	0.72	3.34	93	51	92.7	54	109.3	55.7	99.3	51.3	16.3	4.7	6.6	-2.7
1	43	0	17.81	3.61	1.27	4.63	110.7	55	110.3	65	124.7	50.3	129.3	54	14	-4.7	19	-11
1	22	0	21.77	3.62	0.92	4.83	107	63	104	62.3	116.7	60.7	115.3	59	9.7	-2.3	11.3	-3.3
1	21	0	13.5	3.63	0.7	3.92	118.3	68.3	120	66.7	106.3	60	108.7	57	-12	-8.3	-11.3	-9.7
2	43	0	21.31	3.63	0.71	4.54	97	66.7	108.7	70.3	107.3	68.3	104.7	69.7	10.3	1.6	-4	-0.6
2	22	0	18.57	3.63	0.58	4.56	95	65.3	92	63	95.7	70	99.3	74.3	0.7	4.7	7.3	11.3
2	22	0	21.4	3.63	0.85	3.68	103	61.7	104	54	113.3	76.7	119	76.7	10.3	15	15	22.7
2	35	0	19.61	3.63	1.65	4.34	122.7	67	117	65.7	131.3	66.3	140.3	54	8.6	-0.7	23.3	-11.7
2	20	0	19.6	3.64	0.89	3.88	113.3	69.3	117.3	71.3	116.3	88	116.3	85	3	18.7	-1	13.7
2	27	0	22.49	3.67	1.26	4.53	113.3	59.7	113	55.7	124.3	63	123.7	57.3	11	3.3	10.7	1.6
2	23	0	18.06	3.67	1.07	6.69	113	62.3	108.7	67.3	121.3	63.7	125.7	69	8.3	1.4	17	1.7
2	42	0	20.63	3.67	6.69	4.93	130	73.7	131	76	151.3	88.3	130.3	79	21.3	14.6	-0.7	3
2	22	0	19.54	3.67	2.35	4.93	119.7	60	124.3	61	137.3	60	137.7	59	17.6	0	13.4	-2
2	21	0	14.47	3.68	1.02	4.12	120.3	85.3	123.7	88.7	119.3	81.7	117.3	81	-1	-3.6	-6.4	-7.7
1	21	0	16.86	3.69	0.58	4.69	101	55	104	56.3	103.3	39	104.3	43.7	2.3	-16	0.3	-12.6
1	34	0	22.47	3.69	0.92	3.68	96.3	52.7	91.3	54.7	116.7	58	113.7	56.3	20.4	5.3	22.4	1.6
1	41	0	17.32	3.7	0.64	5.96	108.7	61.3	107	63.3	99.7	58	99	56	-9	-3.3	-8	-7.3
1	20	0	19.45	3.7	1.4	4.81	125	57.7	119.7	59	126.3	82.3	138.3	73.7	1.3	24.6	18.6	14.7
1	42	0	21.56	3.7	1.49	5.76	115.3	62	114	64.7	128.7	67	131.7	49	13.4	5	17.7	-15.7
1	21	0	19.89	3.7	2.88	3.99	129.3	75	121	76	140.3	74	136.3	77	11	-1	15.3	1
1	20	0	22.15	3.71	0.63	4.46	104	58.3	101	63	98.7	56	100	60.3	-5.3	-2.3	-1	-2.7
1	25	0	21.71	3.71	1.4	4.08	123	67.3	123.3	68.3	126.7	71.7	129.3	76.7	3.7	4.4	6	8.4
1	25	0	21.3	3.72	1.81	4.27	130	67	126	66	133.7	72	134.3	85	3.7	5	8.3	19
1	21	0	18.34	3.72	5.33	2.86	128	70.3	114.3	70.7	147.3	75.3	130.7	68.7	19.3	5	16.4	-2
2	21	0	22.91	3.73	0.69	4.96	103	64	106	66.7	106.3	68.3	105.3	67.3	3.3	4.3	-0.7	0.6
2	21	0	19.97	3.73	4.97	4.72	128.7	77.7	125.3	79.7	146.3	75.3	149.7	79.7	17.6	-2.4	24.4	0
2	38	0	17.7	3.73	1.7	4.26	111	54.7	115.7	57.3	132.3	66	126.3	61.7	21.3	11.3	10.6	4.4
2	22	0	20.86	3.73	3.54	3.98	118	71.3	109	67	142.3	80	148.3	88.3	24.3	8.7	39.3	21.3
2	37	1	18.62	3.75	1.66	5.26	123.7	79	118.3	76	131.3	69	129.3	64.7	7.6	-10	11	-11.3
2	21	0	22.42	3.78	1.31	4.2	99	62	104.3	59	125.3	56.7	119.3	56.3	26.3	-5.3	15	-2.7
2	26	0	21.13	3.78	1.03	4.86	98	84	125	84	120	80	124.7	81	22	-4	-0.3	-3
2	31	0	22.77	3.79	0.67	6.26	103	58	100	60.7	100.7	57.3	101.3	60	-2.3	-0.7	1.3	-0.7
2	22	0	15.62	3.79	1.56	4.5	114	54	109.3	56	130	84.7	126.7	71.7	16	30.7	17.4	15.7
2	23	0	18.97	3.79	1.77	5.26	102.7	68.7	117.3	58.3	133.3	79.3	126.7	68	30.6	10.6	9.4	9.7
1	22	0	18.63	3.79	1.04	5.3	109	60.3	115	66.7	120.7	60.7	116.3	62	11.7	0.4	1.3	-4.7
1	25	1	22.83	3.81	0.99	5.67	122	80.7	114	68	119	67.3	118.7	71	-3	-13.4	4.7	3
1	18	0	15.25	3.8	2.28	5.46	126.7	86	127	79.3	137.3	81.7	135.7	79.3	10.6	-4.3	8.7	0
1	37	0	18.43	3.8	0.68	5.76	93.3	57.3	91	51	105.7	55	113.3	59	12.4	-2.3	22.3	8
1	40	0	24.28	3.81	1.14	3.4	128.3	63.7	122.7	57	122.3	91	132.3	69.7	-6	27.3	9.6	12.7
1	21	0	21.25	3.82	1.95	4.22	118.7	76	123.3	72	135.3	77	133.7	76.3	16.6	1	10.4	4.3
1	44	1	21.31	3.83	1.05	4.75	114.7	67.3	109.3	66.7	120.7	65	122.3	70.7	6	-2.3	13	4
1	22	0	18.24	3.83	0.65	4.08	91.3	60	93	58	105.3	57	113.3	56.3	14	-3	20.3	-1.7
1	23	0	26.81	3.83	1.72	4.55	112	79.7	134	83	161	85.3	167.7	83.3	49	5.6	33.7	0.3
1	25	0	22.77	3.83	1.21	3.28	122.7	70.7	121.3	67.3	123.3	70.3	122.7	69	0.6	-0.4	1.4	1.7
2	23	0	19.37	3.83	1.08	3.75	112.3	72.3	110.7	72	121.7	81	116.7	83.7	9.4	8.7	6	11.7
2	23	0	19.91	3.83	0.64	4.76	111.3	49.7	106.3	55	105.3	55	103.7	53	-6	5.3	-2.6	-2
2	21	0	22.19	3.84	2.73	4.29	117.7	73	115.7	73.7	139.7	77	140	81	22	4	24.3	7.3
2	39	0	16.78	3.84	0.89	3.86	113.3	69	115.7	68.3	116.3	69.7	116.7	69.3	3	0.7	1	1
2	25	0	18.67	3.84	2.13	5.26	118	70	112	73.7	136.7	73	143	74.7	18.7	3	31	1
2	23	0	14.97	3.86	1.23	3.66	98.3	58	98	57.7	124.3	70	119.3	71.7	26	12	21.3	14
2	20	1	17.01	3.86	3.04	4.74	113.3	61	112	60	140.7	67.3	137.7	66.3	27.4	6.3	25.7	6.3
2	25	0	20.73	3.86	1.56	4.53	137.3	83	134.7	76	130	66	132.3	68.7	-7.3	-17	-2.4	-7.3
2	19	0	24.77	3.87	0.88	4.74	91	58	93	51.3	115.3	80	117	54.3	24.3	22	24	3
2	19	0	21.83	3.89	0.67	4.58	100	57	98.3	59	105.7	57	108.3	56.7	5.7	0	10	-2.3
1	20	0	19.31	3.9	1.22	4.46	123	73	124	73.7	123.3	75	126.3	74	0.3	2	2.3	0.3
1	36	0	19.37	3.9	1.09	5.13	109.3	61	117.7	63	122.3	61	110.3	59.3	13	0	-7.4	-3.7
1	21	0	17.67	3.9	0.64	6.46	92	73	116	75	105.3	66	108.3	66	13.3	-7	-7.7	-9
1	26	0	17.79	3.9	1.12	4.76	103.7	64.3	93	59.3	122.3	75	131.3	69.7	18.6	10.7	38.3	10.4
1	42	0	20.76	3.91	1.67	4.44	117.7	75.7	129	70.7	175.3	105.7	175.7	90	57.6	30	46.7	19.3
1	20	0	20.19	3.91	1.48	4.85	112	59.3	120	63	128.3	58.3	132.3	44	16.3	-1	12.3	-19
1	19	0	15.93	3.93	1.63	4.71	118	71	113.3	67.3	131.3	78.7	127.3	77	13.3	7.7	14	9.7
1	35	0	17.85	3.94	0.58	4.52	97	54	91	58	103	52.3	104.3	54.3	6	-1.7	13.3	-3.7
1	23	0	16.95	3.95	1.64	4.34	126	70	119	71.7	131.3	76	130.7	74.7	5.3	6	11.7	3
1	41	0	21.01	3.97	0.89	4.38	107	63	104	58	116	63	124.3	67.3	9	0	20.3	9.3
2	24	0	16.52	3.99	4.64	4.24	115.7	77.7	125.3	79.7	146	75.3	150	79.7	30.3	-2.4	24.7	0
2	28	0	18.6	4	1.53	5.76	110.3	68.7	108.3	66.3	129.3	65.7	130.7	66	19	-3	22.4	-0.3
2	21	0	17.78	4.01	1.1	4.45	109.3	63.3	109.3	62.7	122.3	76.3	117.3	65.7	13	13	8	3
2	22	0	19.18	4.01	4.97	11.4	120	68	113.3	71.7	146.7	71	140.7	65.3	26.7	3	27.4	-6.4
2	22	0	24.27	4.02	0.71	3.28	104.3	57.7	94	58	107.3	58	115.3	58.3	3	0.3	21.3	0.3
2	40	0	26.58	4.04	2.58	5.36	114	70.3	107.7	70.3	138.7	70	132.7	74.7	24.7	-0.3	25	4.4
2	22	1	20.87	4.04	1.02	4.21	125.7	63.7	130	64	119.3	56.7	136	64	-6.4	-7	6	0
2	20	0	16.32	4.04	1.94	5.46	117.7	68	108.3	71.7	135	74.3	130	69.3	17.3	6.3	21.7	-2.4
2	24	0	18.81	4.04	1.21	4.86	127	74	125.7	74.7	123.3	78.7	121.7	83.7	-3.7	4.7	-4	9
1	21	0	18.62	4.05	0.93	5.2	96.3	62.3	100.7	60	116.7	53.3	116.7	59.3	20.4	-9	16	-0.7
2	28	0	21.16	4.05	0.78	4.38	112.3	65.7	109	65	111	65	105.7	64.7	-1.3	-0.7	-3.3	-0.3
1	19	0	22.26	4.05	1.58	4.89	116.3	69	113	60.3	130.7	63.7	130	71.3	14.4	-5.3	17	11
1	20	0	23.41	4.06	0.65	5.46	97	58	95.7	58	100.3	60.3	98.3	64.7	3.3	2.3	2.6	6.7
1	23	0	21.95	4.07	0.57	3.73	102	56.3	100	50.7	100.7	56	124.3	56.3	-1.3	-0.3	24.3	5.6
1	24	0	21.85	4.08	0.72	4.23	97	60	107.7	59	107.3	60.7	121.3	61.7	10.3	0.7	13.6	2.7
1	24	0	20.65	4.08	1.07	4.99	122	74.7	123	72.3	121.3	71	124.3	72.3	-0.7	-3.7	1.3	0
1	35	0	19.16	4.08	0.81	3.59	90	49	91	49.7	111.3	62.5	117.3	75.7	21.3	13.5	26.3	26
1	18	0	20.1	4.09	1.23	3.97	127.7	67.7	124	68	124.3	38.7	120.3	38.3	-3.4	-29	-3.7	-29.7
1	29	0	24.66	4.1	1.69	4.46	109.3	74	108.3	72.3	132	69	132.3	74.3	22.7	-5	24	2
1	22	0	21	4.1	1.49	4.06	112.3	61	105	59	128.7	67.3	126	64.7	16.4	6.3	21	5.7
2	34	0	19.15	4.11	0.67	5.96	91	63	95.3	59.3	105.7	66.3	107.3	66.7	14.7	3.3	12	7.4
2	22	0	19.58	4.11	1.52	4.31	113	49	114	57	128	56	130	58.3	15	7	16	1.3
2	22	0	19.81	4.11	0.66	5.26	113	66	106.7	62.7	100.3	62.7	113.3	70	-12.7	-3.3	6.6	7.3
2	38	1	25.5	4.13	1.06	4.9	96	61	103	63	120.7	65.3	127.3	63.7	24.7	4.3	24.3	0.7
2	36	0	25.04	4.13	1.27	4.8	124	67	107	56.3	124.3	60.7	130	65	0.3	-6.3	23	8.7
2	23	0	20.09	4.13	1.41	4.45	129	67	117	65.3	127.7	70.3	123.7	69.7	-1.3	3.3	6.7	4.4
2	24	0	20.07	4.13	1.2	6.86	109	65.7	104.7	66.3	123	61	126.7	58.3	14	-4.7	22	-8
2	33	0	20.83	4.14	4.13	4.5	120	78	114	76	144.3	78	141.3	76	24.3	0	27.3	0
2	25	0	21.84	4.14	2.36	4.95	115.3	64.3	117	64.7	137.7	67.7	134.1	64	22.4	3.4	17.1	-0.7
2	22	0	15.83	4.18	5.53	5.45	131.7	64	124	68.7	148.3	78	143	77	16.6	14	19	8.3
1	21	0	23.1	4.18	1.26	5.26	122	71.3	115.7	68.3	124.3	71.3	120.3	66.3	2.3	0	4.6	-2
1	22	0	19.75	4.18	1.16	4.08	115	67.3	107.7	63.7	123	62.7	123	64.3	8	-4.6	15.3	0.6
1	23	0	16.84	4.19	1.79	2.65	110.7	66	112.7	68.7	133.3	66.7	129.7	66	22.6	0.7	17	-2.7
1	32	0	25.25	4.2	0.98	3.92	117.3	65.7	108	65	118.7	68.3	107.3	70.3	1.4	2.6	-0.7	5.3
1	22	0	22.12	4.2	1.71	3.71	122.3	62.3	119.7	65.3	132.3	53.7	130.3	54.7	10	-8.6	10.6	-10.6
1	20	0	24.02	4.21	0.9	4.38	111.3	73	113.3	73	116.3	80	117.7	83.3	5	7	4.4	10.3
1	21	0	17.88	4.23	0.67	6.26	103.3	60.7	98.7	56.7	100.7	57.3	97.3	55.7	-2.6	-3.4	-1.4	-1
1	21	0	22.64	4.23	0.58	4.21	96	59.3	99	61.3	102.3	54.7	111.7	58.3	6.3	-4.6	12.7	-3
1	18	0	19.43	4.24	3.75	3.81	128	72	109.3	70.7	144	60.3	134.7	70	16	-11.7	25.4	-0.7
1	22	0	20.31	4.25	1.08	6.31	101.3	59	102.7	66	121.7	72	115	78	20.4	13	12.3	12
2	20	0	18.02	4.25	1.01	4.17	105.3	63.7	105	57.3	119.3	65.7	113.3	59.3	14	2	8.3	2
2	22	0	16.47	4.25	1.03	3.97	110.3	59.3	106.7	61	120	61	126	62.7	9.7	1.7	19.3	1.7
2	36	0	26.82	4.26	0.89	4.27	111.7	68.7	103.3	68.7	115.3	63	133	66	3.6	-5.7	29.7	-2.7
2	42	0	17.58	4.26	0.82	5.86	110	71	104	70.3	112.3	72.3	112.3	72.3	2.3	1.3	8.3	2
2	20	0	17.74	4.27	2.05	3.96	130	69.3	118.7	68.7	135.7	72.7	136.3	72.7	5.7	3.4	17.6	4
2	43	1	20.78	4.27	1.12	5.22	112	66.7	112.3	65.3	122.3	60.3	130.3	53	10.3	-6.4	18	-12.3
2	27	0	18.54	4.28	0.63	4.77	105	55.3	96	53	98.3	55	99.3	53.3	-6.7	-0.3	3.3	0.3
2	23	0	18.15	4.29	1.15	4.39	103.7	64	103.3	62.7	122.7	68	116.3	62	19	4	13	-0.7
2	23	0	18.92	4.3	1.53	5.07	112.3	70	109	73	129.3	64.7	129.7	72.7	17	-5.3	20.7	-0.3
2	24	0	23.54	4.3	0.66	4.26	105	64	102	63.3	105.7	62.3	105	64	0.7	-1.7	3	0.7
1	42	0	18.62	4.31	0.72	3.93	95	56	107	54	108.7	65.7	142.7	73	13.7	9.7	35.7	19
1	25	0	26.17	4.31	1.02	4.19	108	74	109	70.7	119.3	72	119.7	74.3	11.3	-2	10.7	3.6
1	20	0	19.32	4.33	0.73	3.91	106.7	64	109	67.3	109.3	66	110.3	65	2.6	2	1.3	-2.3
1	23	0	21.16	4.34	4.41	6.86	126	70.7	127	71	145.3	66	144.3	68.7	19.3	-4.7	17.3	-2.3
1	32	0	20.78	4.35	1.15	5.03	109	59	107	56.7	123	65.3	117.7	61	14	6.3	10.7	4.3
1	20	0	21.06	4.35	0.69	3.72	99	67.3	101.3	66.3	106.3	64.7	104.7	64	7.3	-2.6	3.4	-2.3
1	42	0	22.19	4.35	5.27	4.52	123.7	68.7	133	66	146.7	68.3	142.3	79	23	-0.4	9.3	13
1	25	0	25.12	4.35	1.2	3.52	111	71	112.7	63	123.3	69	120.3	68.3	12.3	-2	7.6	5.3
1	21	0	19.04	4.36	1.2	4.38	111.3	60.3	111	65	123.3	60.3	120.3	80	12	0	9.3	15
1	22	0	18.88	4.36	0.89	4.11	107	65.7	106	63.7	115.7	59.7	117.3	60	8.7	-6	11.3	-3.7
2	19	0	19.31	4.38	1.39	3.73	109.3	66.7	110.7	62.7	126.3	64.3	124.7	60.3	17	-2.4	14	-2.4
2	24	0	20.31	4.39	0.62	4.5	101.3	59	112.3	73	104.7	61	97.3	58.7	3.4	2	-15	-14.3
2	24	0	23.02	4.39	2.49	4.07	120.3	68.3	123.7	72.3	138.3	73	135.7	70	18	4.7	12	-2.3
2	24	0	19.42	4.4	1.79	3.44	124	78	128	69.7	172.3	94	180	89.3	48.3	16	52	19.6
2	24	0	24.59	4.4	0.75	5.26	112.7	65.7	109	65	110.7	65	106	64.7	-2	-0.7	-3	-0.3
2	44	0	17.94	4.4	0.8	5.66	103.7	62.3	100	65.3	111.3	69.3	115.3	83.3	7.6	7	15.3	18
2	22	0	17.38	4.4	1.53	4.95	123.3	67	108.3	61	129	64.7	129.7	60	5.7	-2.3	21.4	-1
2	21	0	26.77	4.4	0.66	4.74	108	58.7	98.3	60.7	100.3	64	110.7	61.7	-7.7	5.3	12.4	1
2	24	0	19.3	4.4	0.72	3.99	118	71.3	119.3	72.3	109	57.3	114.3	57	-9	-14	-5	-15.3
2	23	0	22.32	4.41	1.9	5.45	121.3	67.7	126.7	64.7	134.7	60	134.3	63.3	13.4	-7.7	7.6	-1.4
1	24	0	21.56	4.41	0.74	4.62	104	65	91	55	110	64	112.7	59	6	-1	21.7	4
1	23	0	24.17	4.41	8.65	5.39	119.7	78	127	77.3	150.7	86.7	142.3	88	31	8.7	15.3	10.7
1	18	0	17.65	4.42	1.68	4.46	117	73	118.7	71.7	176	92.3	175.3	93	59	19.3	56.6	21.3
1	20	0	19.41	4.43	1.1	4.42	112	67.3	111.3	71	122.3	74	119.7	69	10.3	6.7	8.4	-2
1	27	0	18.37	4.43	0.7	4.26	109	72.7	113	79	106.3	67.7	106.3	73.3	-2.7	-5	-6.7	-5.7
1	28	0	20.2	4.43	1.83	4.21	127	71	122.3	66.3	134.3	65.3	125.3	51	7.3	-5.7	3	-15.3
1	22	0	21.14	4.45	1.15	4.64	115	62.3	110	58	122.7	67	121.7	67.7	7.7	4.7	11.7	9.7
1	19	0	19.68	4.45	0.57	4.11	101.3	60.7	98.3	61.7	101	57.7	97.3	55	-0.3	-3	-1	-6.7
1	19	0	16.95	4.46	0.89	4.28	102.7	60	92.3	57	116	59.7	112	55.3	13.3	-0.3	19.7	-1.7
1	22	0	16.96	4.46	3.51	4.45	131	58.3	104	58.3	141.7	77.3	133.3	81	10.7	19	29.3	22.7
2	22	0	20.26	4.46	1.94	4.96	102	61	101	59	135.3	72.7	122.3	66.5	33.3	11.7	21.3	7.5
2	34	0	16.16	4.47	1.47	4.56	127.7	67.3	124	64.7	128	64.3	140.3	70	0.3	-3	16.3	5.3
2	41	0	15.87	4.47	1.49	6.46	106.7	73	109	72.3	128.7	61.7	131.3	62	22	-11.3	22.3	-10.3
2	24	0	22.52	4.47	1.11	3.77	120.3	79.7	117	67.7	122.3	75.3	122.3	70	2	-4.4	5.3	2.3
2	21	0	21.49	4.47	1.08	4.18	116	63.7	106.7	64.7	121.7	62.7	120	62.7	5.7	-1	13.3	-2
2	24	0	18.33	4.51	2.91	4.05	120.3	58.3	105	59.3	140.7	75	133.3	81.3	20.4	16.7	28.3	22
2	22	0	21.34	4.51	1.61	3.81	118.7	65	117.7	63	131	67	130.3	64.7	12.3	2	12.6	1.7
2	21	0	23.17	4.52	1.87	5.96	129	75	119.7	85	134.7	81	132.3	88.5	5.7	6	12.6	3.5
2	22	0	24.12	4.53	1.79	4.6	113.3	58	111	62	133.3	78	137.3	77	20	20	26.3	15
2	23	0	20.39	4.53	1.32	3.51	126	81	127	80	125.3	83.3	126.3	82.3	-0.7	2.3	-0.7	2.3
1	23	0	22.92	4.53	1.41	4.03	120	69	126.7	69.7	126.7	71.7	129.3	79	6.7	2.7	2.6	9.3
1	23	0	22.04	4.53	0.62	4.22	101.7	59	112.7	68.3	105	61	97.3	58.7	3.3	2	-15.4	-9.6
1	20	0	17.45	4.55	2.36	4.03	118	71.7	121	69.3	138	76	131.7	71.7	20	4.3	10.7	2.4
1	20	0	20.11	4.55	0.64	4.11	108.3	61.7	107	63.7	99.7	58	98.7	56	-8.6	-3.7	-8.3	-7.7
1	21	0	18.31	4.55	1.09	4.45	101.7	65	93	55	122.3	63	112.7	54.7	20.6	-2	19.7	-0.3
1	43	0	22.26	4.58	0.94	4.22	114.7	66.3	120.7	67	117.3	63.3	123.3	64.3	2.6	-3	2.6	-2.7
1	20	0	20.56	4.58	1.22	3.8	114	71	111	68	123.3	59	125	63.7	9.3	-12	14	-4.3
1	24	0	19.95	4.6	1.58	4.05	102	59.7	102.7	61	130.7	77.7	124.7	72	28.7	18	22	11
1	37	0	24.61	4.61	0.89	4.84	98.7	61	100	58.3	116	61.3	111.7	62	17.3	0.3	11.7	3.7
1	24	0	17.33	4.63	1.37	3.85	111.3	65	119.7	70.7	126	70.7	120.3	68.3	14.7	5.7	0.6	-2.4
2	18	0	15	4.63	1.39	4.5	124.7	70	112	69.3	126.3	73.3	127.3	72.7	1.6	3.3	15.3	3.4
2	24	0	23.96	4.64	1.58	4.78	114.3	62	107.7	60	130.7	66	122.7	61	16.4	4	15	1
2	22	0	19.58	4.64	1.03	3.32	99	59	102.3	59	120.3	64	123.3	63	21.3	5	21	4
2	21	0	20.41	4.65	2.16	3.79	106.7	62.3	97.3	60.7	137.3	67.7	125	71	30.6	5.4	27.7	10.3
2	39	0	21.42	4.65	1.68	4.81	124.7	78.7	131	80.3	153.7	88.3	153.3	78.3	29	9.6	22.3	-2
2	44	0	21.77	4.65	0.64	4.32	100.7	48.3	101	47.7	105.3	51	96.3	53	4.6	2.7	-4.7	5.3
2	22	0	18.89	4.66	0.95	4.66	120.7	75	123	72.3	117.7	66	120.7	65.3	-3	-9	-2.3	-7
2	22	0	11.62	4.67	2.78	4.26	131	66	94	62	140	75	125	67	9	9	31	5
2	31	0	19.19	4.67	1.65	4.59	107.7	68	108	60	131.3	70	137.7	67	23.6	2	29.7	7
2	22	0	21.69	4.67	0.99	4.8	121.3	79	117	81	119	71	120	78	-2.3	-8	3	-3
1	25	0	20.05	4.67	1.34	5.55	109.3	56	107	62.3	125.3	64	127.7	61	16	8	20.7	-1.3
1	23	0	17.97	4.69	1.41	4.72	128.3	64.7	107.3	65	127.7	70	126	69.7	-0.6	5.3	18.7	4.7
1	23	0	20.38	4.69	1.49	4.72	109	60.3	109	60	128.7	65.7	135.3	65.7	19.7	5.4	26.3	5.7
1	19	0	17.76	4.69	1.85	4.57	115.7	64	109	61	134.3	63.7	131.7	62.3	18.6	-0.3	22.7	1.3
1	19	0	15.2	4.69	1.6	4.53	109.3	70.7	107.3	65.7	131	74	125.7	68.3	21.7	3.3	18.4	2.6
1	22	0	16.93	4.71	1.59	4.25	119	60.7	124	69.7	130.7	74	135	75.7	11.7	13.3	11	6
1	22	0	12.88	4.72	0.72	3.86	97	61.3	94.7	62	109.3	59.3	97	54.3	12.3	-2	2.3	-7.7
1	44	0	20.19	4.73	4.58	5.02	115	77.7	125.3	79.7	146	75.3	149.7	79.7	31	-2.4	24.4	0
1	22	0	19.69	4.73	0.58	5.44	90	51.7	96	48.3	102.3	54	108.7	57	12.3	2.3	12.7	8.7
1	24	0	20.14	4.74	1.47	3.86	120	70	121.7	70.7	128.3	75.7	129	74.7	8.3	5.7	7.3	4
2	26	0	20.89	4.74	1.6	4.41	108.3	69.7	107.3	64.7	131	74	125.7	68.3	22.7	4.3	18.4	3.6
2	22	0	22.41	4.75	1.64	4.21	108.3	75.3	109.7	72.3	131.3	77.3	129.7	78.3	23	2	20	6
2	23	0	23.09	4.78	0.82	4.79	111.7	61	107.3	59.7	112.3	50.7	111	58.7	0.6	-10.3	3.7	-1
2	40	1	18.97	4.78	1.07	4.42	111	64.7	112.7	65.3	121.3	62.3	123	66.5	10.3	-2.4	10.3	1.2
2	37	0	19.34	4.81	1.33	4.86	121	67	108	60	125.3	66.7	127.3	69	4.3	-0.3	19.3	9
2	23	0	16.43	4.81	1.57	4.97	120.7	62	109	55.7	130.3	61.3	119.3	55.5	9.6	-0.7	10.3	-0.2
2	43	1	18.64	4.83	2.09	4.12	114	65.3	118.3	60.3	136.7	54	131.3	54	22.7	-11.3	13	-6.3
2	23	0	22.11	4.84	0.98	3.99	104.7	76.7	113.7	71.7	118.3	68.7	120.3	58.3	13.6	-8	6.6	-13.4
2	23	0	22.24	4.86	1.48	4.21	125	67.3	116.3	64	128.3	71.3	137.3	69	3.3	4	21	5
2	43	0	22.35	4.86	2.31	4.96	114.7	46.7	124.3	60.3	137.3	66	135.7	67	22.6	19.3	11.4	6.7
1	20	0	24.45	4.86	3.95	4.31	130	72	131.3	74	144	75	148	81.7	14	3	16.7	7.7
1	35	0	18.91	4.89	0.57	4.86	107.7	56.3	98	59	101	54.7	100.3	56	-6.7	-1.6	2.3	-3
1	19	0	20.24	4.89	1.49	4.93	109	66	107.3	68.3	128.3	65	124	61.7	19.3	-1	16.7	-6.6
1	21	0	21.35	4.89	0.69	5.11	110	63.7	107.3	72.7	106	70	114.3	74.7	-4	6.3	7	2
1	24	0	24.24	4.91	1.11	5.08	97.7	60.3	100.7	63	122.3	64.3	125.3	63	24.6	4	24.6	0
1	22	0	24.46	4.93	1.02	4.02	111	58	113	56.3	119.7	61	123	62	8.7	3	10	5.7
1	25	0	23.04	4.91	0.75	4.69	110.7	71.7	108.3	70	110.3	58	111	62.3	-0.4	-13.7	2.7	-7.7
1	38	0	17.62	4.93	5.5	5.66	117	72	111	59.7	152.7	81	125.7	62.7	35.7	9	14.7	3
1	31	0	21.17	4.93	1.79	4.02	109	69	108.3	67	133.7	73.7	128.7	71.3	24.7	4.7	20.4	4.3
1	38	0	19.96	4.93	1.58	6.76	113.7	69.3	105	66.3	130.3	74.3	144	74.7	16.6	5	39	8.4
2	33	0	21.75	4.94	2.37	5.36	131	67.7	130	69	138	70	139.7	70	7	2.3	9.7	1
2	22	0	17.3	4.98	4.21	4.27	118.7	60.3	123	60.7	144.3	59	151.7	66	25.6	-1.3	28.7	5.3
2	23	0	25.93	4.99	1.72	4.74	134.7	73.7	135	74.3	132.3	63	140.7	72.3	-2.4	-10.7	5.7	-2
2	21	0	18.87	5	1.54	4.76	119	60.3	123	68.7	129.7	73	134.3	75	10.7	12.7	11.3	6.3
2	43	0	21.32	5.01	1.7	4.59	123.3	80.3	125.7	77.3	157.7	82.3	150	79.7	34.4	2	24.3	2.4
2	21	0	18.96	5.02	1.37	4.37	121.3	68.7	106	71.7	126	65	123.7	63.3	4.7	-3.7	17.7	-8.4
2	25	0	21.55	5.03	1.23	4.96	110.3	64.3	112.7	67	124	68	127.7	71.7	13.7	3.7	15	4.7
2	23	0	16.27	5.03	0.6	5.13	96	55	103.7	60.3	104	44	107.3	48	8	-11	3.6	-12.3
2	27	0	23.48	5.06	1.7	2.86	123.3	68.7	120.7	69.7	157.3	91	168.7	91.7	34	22.3	48	22
2	26	0	20.07	5.07	1.99	5.76	124	74	127	74.3	135.3	80.7	135.3	82	11.3	6.7	8.3	7.7
1	21	0	14.71	5.15	0.62	3.64	96	55.3	96	53	98.3	55	99.3	53.3	2.3	-0.3	3.3	0.3
1	21	1	14.25	5.16	0.98	5.96	120.7	74	124	72.7	118.3	65	120.7	65.7	-2.4	-9	-3.3	-7
1	21	0	17.08	5.17	0.97	5.26	108.3	86	114.7	66	118.3	66.3	120.3	67.3	10	-19.7	5.6	1.3
1	23	0	21.78	5.2	3.17	3.79	134	56	108.3	54.7	141.7	68.7	132	53	7.7	12.7	23.7	-1.7
1	19	0	19.31	5.2	0.87	4.63	105	69	102	67	114.3	75.7	118.7	75	9.3	6.7	16.7	8
1	20	0	20.37	5.21	1.39	4.25	112.3	73.7	123	74.3	126.3	82.3	123	82.3	14	8.6	0	8
1	32	1	25.37	5.22	1.37	5.02	106.7	58	99.7	61	125.7	64.3	126.7	60.3	19	6.3	27	-0.7
1	20	0	19.31	5.23	0.88	3.61	118	77	118.3	75	115	75	116.3	75	-3	-2	-2	0
1	22	0	21.79	5.24	1.83	4.76	113.7	62.7	112.7	68	134	71	133.7	66.3	20.3	8.3	21	-1.7
1	21	0	21.54	5.25	0.61	4.46	106	79.3	103.3	76	98.3	70	98.3	68.7	-7.7	-9.3	-5	-7.3
2	22	0	20.96	5.29	0.89	4.39	114	65.7	113.3	63.7	116	69	122	66.7	2	3.3	8.7	3
2	25	0	23.33	5.3	5.6	5.26	112	54.7	123.3	67.7	149.3	87.7	127.3	69.3	37.3	33	4	1.6
2	21	0	17.48	6.3	0.68	4.78	91.7	49.3	94	60.3	105.7	44.3	112.3	52.5	14	-5	18.3	-7.8
2	44	0	18.76	5.32	0.59	3.82	96.7	58.7	100.3	57	95.7	55.7	119.7	56	-1	-3	19.4	-1
2	20	0	21.32	5.34	1.57	4.68	113.3	66	115.5	67	130	63	132.7	64.3	16.7	-3	17.2	-2.7
2	21	0	14.63	5.34	1.04	4.87	124	75	124	75	120.3	79.3	128	82.7	-3.7	4.3	4	7.7
2	22	0	16.61	5.35	0.78	4.55	111.7	66	102.7	64.3	111	60.7	106.3	63.3	-0.7	-5.3	3.6	-1
2	44	0	20.74	5.39	1.34	4.69	110.7	59.3	108	57.7	125.7	62.3	116.3	63	15	3	8.3	5.3
2	22	0	23.17	5.43	1.47	4.18	123.7	80.7	121	76.3	128.3	79	127	80	4.6	-1.7	6	3.7
2	41	0	16.99	5.45	3.97	4.94	131.3	83	134.7	85.7	153	77	153	61	21.7	-6	18.3	-24.7
1	19	0	24.2	5.47	0.6	5.26	97	50.3	100.5	58	103.7	52	111.7	61	6.7	1.7	11.2	3
1	22	0	15.88	5.46	1.03	4.96	125	63	98	63	120.3	65.7	113.7	60	-4.7	2.7	15.7	-3
1	42	0	14.63	5.49	2.09	4.27	119.3	68.7	120.3	73	136.7	69.3	124.3	69.3	17.4	0.6	4	-3.7
1	43	0	21.48	5.49	0.96	2.72	100.3	54	105	60	118.3	55.7	107.3	52.7	18	1.7	2.3	-7.3
1	34	1	23.18	5.56	1.67	5.2	115.3	65.7	111	64	131.7	66.3	132	70.7	16.4	0.6	21	6.7
1	20	0	23.16	5.59	5.52	4.86	126	78.7	125.7	78.7	147.7	76.3	150	77.3	21.7	-2.4	24.3	-1.4
1	37	0	19.17	5.72	0.64	4.69	104	58.3	101	63	99	56	100	60.3	-5	-2.3	-1	-2.7
1	22	0	18.06	5.78	0.48	4.01	97	64.7	98.3	67	94	61.3	91.7	61.7	-3	-3.4	-6.6	-5.3
1	43	0	19.55	5.79	1.69	4.05	112.7	72.3	116.7	72	176.3	94.7	177.3	94.3	63.6	22.4	60.6	22.3
1	23	0	24.13	5.82	3.55	5.66	114	73.3	119	78	143	72	139.7	69.7	29	-1.3	20.7	-8.3
2	20	0	20.27	5.9	1.67	4.24	110.7	68.7	110	71	131.7	64.3	130.7	64.7	21	-4.4	20.7	-6.3
2	21	0	18.94	5.96	0.99	4.54	117.3	68	128.3	67	118.7	62.7	136.3	66	1.4	-5.3	8	-1
2	40	0	20.97	5.97	0.69	5.74	104	63.3	102	58.7	105.7	53	120.7	49.3	1.7	-10.3	18.7	-9.4
2	21	0	23.21	5.97	1.22	4.72	108.7	60	103.3	58.3	123.3	55.3	123.3	57	14.6	-4.7	20	-1.3
1	46	0	27.61	3.91	1.44	4.14	118.3	61.3	125	63.7	132.3	61.3	129	55	14	0	4	-8.7
2	45	1	23.35	4.65	2.14	5.18	123.7	67.7	111	68	128	65.7	124.3	64.7	4.3	-2	13.3	-3.3
1	47	1	25.51	4.45	1.32	4.26	106	62.7	110	64.7	121	66.3	119.7	64.3	15	3.6	9.7	-0.4
1	46	0	24.62	4.37	1.63	4.18	137.3	72.7	134.7	69.7	150.3	80	147	76	13	7.3	12.3	6.3
1	53	0	27.34	3.1	2.62	6.54	132.3	73.3	128.7	75	159.7	74	149	71.3	27.4	0.7	20.3	-3.7
1	48	1	22.5	3.18	4.17	4.14	116.3	71	120.7	72	147.7	77.7	145.3	74.3	31.4	6.7	24.6	2.3
1	46	0	26.35	4.41	1.32	4.79	131	70.7	131.7	69.7	162.3	73.7	150	70.3	31.3	3	18.3	0.6
1	46	0	28.24	6.07	1.61	4.14	104.7	63.7	102.7	65	119.3	66	116.7	65	14.6	2.3	14	0
2	53	0	24.87	4.52	1.91	3.76	137.3	68.3	133.7	66.3	157.7	70	139.7	62.3	20.4	1.7	6	-4
2	58	0	31.37	4.41	1.59	3.84	115.3	70.7	115.3	71	131.3	68	114.3	56.7	16	-2.7	-1	-14.3
2	45	0	24.95	4.39	2.38	4.14	116.7	60	113	62.3	130.3	64.7	130.3	59	13.6	4.7	17.3	-3.3
1	47	0	24.35	3.69	3.32	5.74	126	69.7	123.7	69	154	77.3	144.3	71.3	28	7.6	20.6	2.3
2	47	0	24.56	5.89	1.13	4.11	136.3	64	137.3	70	152.7	69.7	158.3	68.7	16.4	5.7	21	-1.3
2	46	1	23.59	3.94	0.7	4.24	111	67.7	110.3	71	133.7	67.7	126	63.3	22.7	0	15.7	-7.7
2	58	0	24.35	4.3	0.84	4.57	131	77	127.3	74.3	150.7	82.7	143.3	79	19.7	5.7	16	4.7
2	53	0	27.05	3.16	1.67	4.18	111	65	108	63.3	135.3	66.7	126	64.7	24.3	1.7	18	1.4
1	45	0	25.86	3.38	3.01	4.15	125.7	74.7	123.7	75	131	72.3	128	70.3	5.3	-2.4	4.3	-4.7
1	47	0	28.97	5.54	1.79	4.57	128.7	66.7	125.7	66	136	67.7	136.7	68	7.3	1	11	2
1	47	0	25.43	5.3	2.74	4.63	105.7	59.7	107	63.3	125.7	66.3	124.3	65.7	20	6.6	17.3	2.4
1	45	0	19.96	5.18	1.7	4.99	128.7	83	129	81.7	154	84.5	149.7	83.7	25.3	1.5	20.7	2
1	58	0	27.11	4.69	12.87	4.74	135	75.3	130.3	70	154.3	71.3	160.3	76.3	19.3	-4	30	6.3
2	45	0	29.18	3.93	1.84	3.42	111.7	60.3	97.3	55.3	133	76.7	117	69.3	21.3	16.4	19.7	14
2	45	0	21.78	5.97	2.46	4.76	102.3	64.3	106	70	125	68.7	118	62.3	22.7	4.4	12	-7.7
2	46	0	29.93	4.45	1.87	4.63	130	74	133	81.7	155	76	154.3	76.3	25	2	21.3	-5.4
1	53	0	29.07	4.67	0.93	4.44	120	62.3	116.7	65	154.7	61.7	149.7	63	34.7	-0.6	33	-2
1	58	0	27.39	5.84	1.78	7.93	114.3	68.7	111.3	63.7	147	71.3	144	68	32.7	2.6	32.7	4.3
1	48	0	22.67	4.5	1.09	4.14	105.7	71.3	108.3	70.3	136.7	73.7	128.7	71.7	31	2.4	20.4	1.4
2	59	0	25.57	4.41	1.18	4.04	118.3	68	116.7	69.3	142.3	72.7	143	73	24	4.7	26.3	3.7
1	59	0	26.5	5.27	1.64	3.52	134.7	81.7	133	84.3	157.3	84.3	151.3	79.7	22.6	2.6	18.3	-4.6
2	58	1	28.56	3.85	1.6	5.24	129.7	73.7	130.3	73	153.7	78	153.3	76	24	4.3	23	3
1	47	0	23.53	4.68	0.92	4.01	122	69.7	113.3	64.7	134.3	68	135	66.7	12.3	-1.7	21.7	2
1	45	0	26.01	5.58	2.27	5.1	132.3	73	133.7	80.7	152	80.7	152.3	78.7	19.7	7.7	18.6	-2
2	59	0	30.24	3.5	0.59	3.92	135	74	139	71.7	144.7	73.7	147.3	78.3	9.7	-0.3	8.3	6.6
2	58	0	27.69	4.44	1.57	4.45	111	74	114.3	76	117.3	72	115.5	72.7	6.3	-2	1.2	-3.3
2	59	0	27.9	4.02	1.2	5.98	138.7	72.7	124.3	64	141	69	140	66.3	2.3	-3.7	15.7	2.3
2	49	0	25.31	4.41	0.53	4.46	138	84.7	133	86.7	154.7	86.3	151.7	83.7	16.7	1.6	18.7	-3
2	47	1	23.71	3.71	1.78	3.88	129	64.3	138.7	68.3	149.3	73.3	148.3	72.7	20.3	9	9.6	4.4
2	45	0	22.38	5.66	1.75	4.15	123.7	77	112.7	74.3	141.7	73.3	139.7	70.7	18	-3.7	27	-3.6
1	48	0	28.45	5.83	1.1	5.03	112.3	62.3	103	58.5	131.6	68	128.6	66	19.3	5.7	25.6	7.5
2	46	0	24.46	3.64	1.64	2.88	131	76.7	125.3	75.3	165	74.3	157	68.3	34	-2.4	31.7	-7
2	59	0	26.29	4.65	0.64	4.94	117.7	74.7	110.7	72.7	138.3	69	150.7	67.7	20.6	-5.7	40	-5
1	46	0	27.1	5.02	1.33	4.64	106.7	71.3	109.3	72	129.3	75.7	123.3	70.7	22.6	4.4	14	-1.3
2	47	0	20.99	4.7	1.1	5.49	113.7	68	114.3	66	135.7	76.7	134.3	71	22	8.7	20	5
1	46	0	25.25	5.03	1.47	3.54	116.7	65	104.7	59.7	119.7	61.3	121.3	60.3	3	-3.7	16.6	0.6
2	46	0	26.73	4.79	0.74	4.64	115.7	65	114.7	67.3	151.3	65.7	145.3	64	35.6	0.7	30.6	-3.3
1	45	0	24.57	4.41	2.45	4.14	124.7	71.3	120	76.7	150	78	150	78	25.3	6.7	30	1.3
1	48	1	23.21	5.38	0.61	3.44	136	86	132.3	85	154.7	84	155	79.3	18.7	-2	22.7	-5.7
1	45	0	26.74	4.74	1.64	4.74	118.3	59	106.7	57.3	129	67.3	127.3	63.3	10.7	8.3	20.6	6
1	48	1	27.48	4.73	0.91	4.94	108	58.3	102.7	56	129.7	60.7	139.3	57.7	21.7	2.4	36.6	1.7
2	56	0	29.92	4.94	0.99	3.35	133	76.7	122.3	75.3	157	76	149.3	74	24	-0.7	27	-1.3
2	47	0	27.53	3.67	1.09	4.67	108	57.3	125	57	124	60.3	117	57.7	16	3	-8	0.7
1	53	0	30.61	2.65	1.29	4.84	131	67	128.3	65.3	163.7	64	161.7	62.3	32.7	-3	33.4	-3
2	58	0	27.64	5.36	1.01	4.56	121	66	104.7	64.3	141.7	66.7	135.7	69	20.7	0.7	31	4.7
1	59	1	28.92	5.59	0.92	4.35	123.7	55.3	109.3	56.7	151.7	67	144.3	63	28	11.7	35	6.3
2	59	0	26.36	5.03	1.01	4.09	109	70.3	110	68	124.7	66	122.7	66	15.7	-4.3	12.7	-2
2	53	0	22.9	3.86	1.03	5.04	112	61.3	106	57.7	130	54.7	130.3	55.7	18	-6.6	24.3	-2
2	55	1	24.65	4.3	1.87	4.37	118	65.3	116.7	65.7	149.3	67.7	147.3	68	31.3	2.4	30.6	2.3
2	47	1	28.19	6.67	1.09	4.44	127.7	65.3	131.3	61.3	156	70.7	152.7	74.7	28.3	5.4	21.4	13.4
2	50	0	22.93	4.11	0.87	3.75	134.2	73	115	71	133	73	134.3	75.6	-1.2	0	19.3	4.6
1	46	0	29.13	4.27	2.2	3.78	115.3	68.3	116.3	67.3	133	73	137	68	17.7	4.7	20.7	0.7
1	46	0	22.04	5.58	1.46	4.37	131.7	72	126.3	70.7	165.7	74	155.3	68.7	34	2	29	-2
2	50	0	27.05	5.5	1.01	4.94	105.3	59.7	103	58	127	57.7	119.3	61	21.7	-2	16.3	3
1	53	1	22.19	3.73	0.51	4.43	102	52.7	94.3	56.3	113	57	111.7	57.3	11	4.3	17.4	1
2	53	0	27.99	6.18	1.25	5.34	131.7	74.7	131.7	70.3	138	73	138.3	72	6.3	-1.7	6.6	1.7
2	45	0	27.6	5.09	0.95	4.4	119	60.7	120	57	142	60.7	138	64.7	23	0	18	7.7
1	59	1	23.55	4.12	0.98	3.17	112	67	115.3	69	139.3	65.7	135.3	63.7	27.3	-1.3	20	-5.3
2	59	0	23.15	4.59	1.66	4.74	137	77.7	131.3	68.3	154	75.3	154.7	74.7	17	-2.4	23.4	6.4
2	53	0	24.48	5.65	4.92	3.73	125.7	79.3	130.7	84.7	157.7	80.7	161.7	76.7	32	1.4	31	-8
2	57	0	23.87	5.56	0.55	4.51	116	71.7	121.3	75.3	136.7	69.7	139.5	68.5	20.7	-2	18.2	-6.8
2	45	0	27.37	2.87	0.56	4.94	103.7	60	93	55.3	115.7	64.7	112	64	12	4.7	19	8.7
1	54	0	28.05	6.13	2.31	4.14	115	74	110.7	68.3	147.7	72	141.7	68.7	32.7	-2	31	0.4
1	47	0	26.6	4.3	1.01	4.38	126	66	127.3	66.7	160.7	76.7	155	73.7	34.7	10.7	27.7	7
2	53	0	27.06	5.07	0.83	6.29	124	73	130	74.7	142.3	75.7	133.3	72	18.3	2.7	3.3	-2.7
2	53	0	28.18	4.61	1.74	4.44	117	63.7	115.3	61	135.3	66.7	137.3	69	18.3	3	22	8
1	46	0	24.54	3.49	1.18	3.12	116	73	120	67.7	126.3	70.3	139.7	69.3	10.3	-2.7	19.7	1.6
2	54	0	31.37	5.42	1.25	3.84	130.3	74.3	131.3	79.7	164.3	79	153.3	77	34	4.7	22	-2.7
2	59	0	23.63	4.28	3.27	4.19	122.7	69	122.3	70	146.3	70.3	147	73	23.6	1.3	24.7	3
2	53	0	28.03	3.91	3.18	4.64	128.3	72.7	133	77	149.7	67.3	142.7	65	21.4	-5.4	9.7	-12
2	45	0	22.84	2.99	1.05	3.52	133.7	76.7	139.3	83.7	157.7	82.3	157.3	92.7	24	5.6	18	9
1	47	1	25.19	5.33	1.28	3.74	133	82.7	125.3	79.3	153	76	147.7	69.7	20	-6.7	22.4	-9.6
1	57	0	26.64	4.33	5.49	4.75	132.7	84	135.7	79.3	176.7	84.3	178.3	81.3	44	0.3	42.6	2
1	46	0	24.94	3.97	1.14	4.26	123	73.3	124.7	74.7	138	76	144.7	75	15	2.7	20	0.3
1	45	0	27.72	3.94	0.71	4.64	123.7	58.7	121.3	57.3	144.3	60	137	60	20.6	1.3	15.7	2.7
1	53	1	21.45	2.94	1.76	3.29	112	63.3	114.3	62	113	66	124.3	69.7	1	2.7	10	7.7
1	58	0	24.99	4.28	1.71	4.84	127.3	69.3	124.3	67.7	131.7	63.3	135.3	65.7	4.4	-6	11	-2
1	45	0	26.27	3.01	1.14	2.91	122.3	62.3	122.3	66	141.7	72	145.3	67.3	19.4	9.7	23	1.3
1	47	0	20.79	3.22	0.78	4.29	117.3	62.7	128	63	133	56.7	133.7	54.3	15.7	-6	5.7	-8.7
2	59	0	27.9	5	0.8	4.24	137	79	134.7	79.3	161.7	78	154.7	75.3	24.7	-1	20	-4
1	53	0	23.86	5.28	1.68	4.79	135.3	68.7	128.7	65.7	153.7	69.3	151.3	63	18.4	0.6	22.6	-2.7
2	46	0	25.99	4.2	3.03	3.32	105	59	102.3	62.7	120.7	62	120	56	15.7	3	17.7	-6.7
2	46	0	24.11	5	3.85	4.09	130.3	75	124.7	76.3	151	76	143	75	20.7	1	18.3	-1.3
2	54	0	27.28	6.11	1.52	5.9	123	71.7	127.3	71	145	72	141.7	72.3	22	0.3	14.4	1.3
2	54	0	23.94	4.75	0.64	4.22	132	81.3	126	77.7	145	74	145.3	79.3	13	-7.3	19.3	1.6
2	59	0	22.76	5.31	1.54	5.34	130.7	77.7	131.7	75.3	153	68	156.7	73	22.3	-9.7	25	-2.3
1	47	0	29.74	3.55	2.77	3.34	114	67	107.3	66.7	135	71	133	67.7	21	4	25.7	1
2	58	0	22.24	3.8	3.25	3.76	130.3	80	126.3	78	159.7	82.3	151.7	81.7	29.4	2.3	25.4	3.7
2	59	0	24.92	3.8	0.79	4.55	114	60	123.3	74.3	145	78.7	135	73	31	18.7	11.7	-1.3
2	58	1	23.69	4.49	0.44	4.39	107.7	59.7	97.3	57.3	120.7	59.7	120.3	60.3	13	0	23	3
2	58	0	28.25	4.9	0.99	3.81	112.3	59.3	111	64.3	142.3	64.7	138.7	66	30	5.4	27.7	1.7
2	46	0	21.25	3.61	1.06	4.86	132.7	81.3	120.7	75.7	158	84.7	139.3	79.7	25.3	3.4	18.6	4
1	46	0	23.03	6.16	3.67	3.34	133.7	77.7	126.3	69.7	143	70.7	141	69	9.3	-7	14.7	-0.7
1	47	0	24.64	4.08	3.93	3.82	138.3	79	136.7	86	167.3	81.3	170.3	80.7	29	2.3	33.6	-5.3
1	46	0	24.88	3.59	0.98	3.95	128	69.3	129.7	67.7	158	71	154.3	68.7	30	1.7	24.6	1
2	57	0	22.18	5.05	0.42	3.93	126.3	72.7	124.7	68.3	167.3	78.7	165.3	78	41	6	40.6	9.7
2	58	0	24.85	4.88	1.03	3.98	125	73.3	133.7	71.3	125.7	72.7	126.7	73	0.7	-0.6	-7	1.7
2	59	0	24.13	3.82	1.18	4.28	121.3	60.7	111	58	136.3	68.3	134.7	64.3	15	7.6	23.7	6.3
2	46	0	25.17	5.58	2.45	4.74	108.3	65.3	121.3	69.3	140	69.3	136.3	72.3	31.7	4	15	3
2	59	0	30.8	4.53	1.29	4.09	98.7	47	95.8	53.3	117.7	55.7	117.3	51.3	19	8.7	21.5	-2
2	54	0	24.99	4.2	0.87	4.03	112.7	64.7	111.7	68	134.3	73.3	127	70	21.6	8.6	15.3	2
2	58	0	29.16	5.91	1.89	4.64	115.3	59.7	108.7	58	136.3	45.7	140.7	60	21	-14	32	2
2	57	0	21.92	5.26	2.2	6.28	109	69	110	67.7	145	65	149.3	69.3	36	-4	39.3	1.6
2	58	0	29.85	4.7	1.23	3.78	121.3	67.7	124.3	69.3	139.7	71.3	129.3	73	18.4	3.6	5	3.7
1	58	0	24.88	5.4	0.7	5.04	118.3	73	133.7	78.7	144.3	66.7	149.3	77	26	-6.3	15.6	-1.7
1	50	1	25.8	5.97	1.05	3.51	127.3	71.3	121.3	74	135.3	69.3	137.3	69.3	8	-2	16	-4.7
1	58	0	24.81	4.48	0.69	4.15	116.7	71.7	126.3	72.3	137.3	72	147	71.7	20.6	0.3	20.7	-0.6
2	53	0	24.47	3.29	0.86	3.62	113.3	68.7	111	69.3	139.7	67.3	133.3	64.3	26.4	-1.4	22.3	-5
2	46	0	27.79	4.19	1.02	3.96	137.3	81.3	134	84.7	160.7	80.3	159.7	79.3	23.4	-1	25.7	-5.4
2	59	0	24.33	5.35	0.8	10.44	113.7	62	115	71	145.3	67.7	143.3	68.3	31.6	5.7	28.3	-2.7
2	59	0	23.49	4.27	0.67	4.02	128.7	72	130	81.3	154	80.3	150.3	78.3	25.3	8.3	20.3	-3
1	46	0	23.37	3.37	0.55	4.94	124.3	75.3	122.3	73	138.3	75	142	70.7	14	-0.3	19.7	-2.3
2	46	0	26.27	4.28	1.25	3.63	128	78.3	129.3	73.7	144.3	75.3	142	76.3	16.3	-3	12.7	2.6
2	58	0	27.03	4.86	1.02	3.93	137.6	69	128	71.3	145.3	71.3	155	75	7.7	2.3	27	3.7
2	46	0	24.83	3.61	0.82	4.24	106	62	106.3	66	120	65	121.7	67	14	3	15.4	1
2	59	0	24.82	4.24	1	4.94	111.3	62.7	105.7	62.7	137.3	68.3	130.7	62	26	5.6	25	-0.7
1	47	0	23.62	5.04	0.97	5.14	116	64	103.7	65.3	120.3	64	121.3	64.7	4.3	0	17.6	-0.6
2	58	0	24.18	4.49	1.38	4.48	111.3	60.7	105.3	61.7	118.7	58.3	119.7	58.3	7.4	-2.4	14.4	-3.4
2	46	1	31.33	4.91	1.46	3.94	116	67.7	113.3	68.3	136	75.7	133.7	71.3	20	8	20.4	3
2	53	0	29.1	5.13	1.62	5.04	130.3	65	121.7	65.7	140.3	70.3	141.7	70.7	10	5.3	20	5
1	51	0	22.1	2.46	1.17	4.59	124.3	69	125	76	144	74.7	147.7	73	19.7	5.7	22.7	-3
2	53	0	26.52	4.37	3.04	3.95	131.3	79.7	136	81.3	163.7	79.3	144.3	75.7	32.4	-0.4	8.3	-5.6
2	59	1	22.93	4.88	2.55	2.88	120	73	116.3	75	132.7	71.3	130.3	68.7	12.7	-1.7	14	-6.3
2	59	0	26.15	4.78	0.55	4.19	128.7	68.7	139.3	72	151.3	68.7	146	66	22.6	0	6.7	-6
1	54	0	21.21	5.42	2.24	4.84	91.3	56.7	94.3	57.3	118.7	59	115.7	54.3	27.4	2.3	21.4	-3
1	53	0	27.52	3.35	3.88	4.06	110.7	65.3	110.3	65.3	131.3	54.7	130.3	55	20.6	-10.6	20	-10.3
2	47	0	22.33	4.54	0.96	4.56	130.7	63	131	63.3	159.3	62.3	155	62	28.6	-0.7	24	-1.3
1	45	0	25.03	4.92	0.83	10.44	104.3	55.3	96.7	57.3	126.7	59.3	121.7	54.3	22.4	4	25	-3
1	59	0	26.49	5.02	1.11	3.94	122.7	70.3	128.3	73	142.3	72	138.3	66	19.6	1.7	10	-7
1	54	0	22.96	5.87	2.08	4.19	108.7	64.3	109.7	65.3	125	63.3	123	64	16.3	-1	13.3	-1.3
1	49	0	26.39	3.7	0.98	4.94	133.3	76	134.3	73.7	150	71.3	142	68	16.7	-4.7	7.7	-5.7
1	59	0	27.66	5.16	1.91	4.14	118.3	60	128	63	140.3	62.3	150	60.3	22	2.3	22	-2.7
1	58	0	26.54	4.87	0.59	4.68	128	70	128.3	72.3	153.7	81.7	151	71	25.7	11.7	22.7	-1.3
2	55	0	22.55	4.71	0.73	4.05	117	69	125	66	143.3	70.3	139.3	67.7	26.3	1.3	14.3	1.7
1	46	0	23.61	5.97	2.05	5.24	109.3	68.3	107	68	128	67.3	127	69.7	18.7	-1	20	1.7
2	46	0	28.28	4.56	0.87	3.93	129.7	76.3	131	76.7	155.3	76.3	154.3	77.7	25.6	0	23.3	1
1	46	0	24.08	4.28	1.35	3.93	122.3	69	112.7	66	140.3	72.7	143.7	69.7	18	3.7	31	3.7
2	55	0	26.65	3.41	0.72	4.35	138	79	138.7	85	168.7	70	165.7	78	30.7	-9	27	-7
2	59	1	24.28	4.96	0.68	4.19	126	73.7	129	75	144	72.3	143.3	72.7	18	-1.4	14.3	-2.3
2	46	0	26.22	2.08	4.44	3.49	126.6	68	116	68	152.6	72.6	142	69	26	4.6	26	1
1	53	0	26.68	5.03	1.39	5.44	107.7	67.7	122	66.3	140.7	66.3	137.7	66	33	-1.4	15.7	-0.3
1	45	0	25.27	5.09	2.24	4.44	138.3	82	134	78.3	185.7	97	169.7	90.3	47.4	15	35.7	12
2	59	0	26.85	5.16	0.55	4.99	132.3	71.3	127.3	68.7	142	68	141.7	70.3	9.7	-3.3	14.4	1.6
1	47	0	27.79	4.03	1	3.66	118.7	71.7	127.3	86.3	143.7	72	154	69	25	0.3	26.7	-17.3
1	59	0	29.47	4.49	1.19	4.08	111	67.7	107.7	68.7	126.7	67.7	124.7	69.7	15.7	0	17	1
1	46	0	25.73	3.69	0.54	4.45	124.7	68.7	116.3	69.7	135.3	66.7	128.3	64.3	10.6	-2	12	-5.4
2	52	0	29.35	3.6	0.71	4.86	128.7	67.7	121.3	67	153.7	67.3	147.3	63	25	-0.4	26	-4
1	58	1	25.19	3.17	0.61	4.74	111.3	61.3	123	68.7	145.3	65	147.7	65.3	34	3.7	24.7	-3.4
2	58	0	24.8	4.03	0.93	3.72	123	71.7	124.3	75.3	148	70.3	147.7	69.3	25	-1.4	23.4	-6
1	54	0	28.67	4.25	1.64	4.36	122.3	70.3	121.7	68	144.3	74	146.3	71	22	3.7	24.6	3
2	45	0	24.94	4.8	0.78	3.1	118	68	120.7	69	131.3	62.7	129.7	57.3	13.3	-5.3	9	-11.7
1	46	1	22.68	5.3	0.78	4.58	102	65	102	61.7	130.7	62	130	63.3	28.7	-3	28	1.6
2	47	0	29.8	5.56	0.93	3.6	115	65	122.3	65.3	127	62.3	135	67	12	-2.7	12.7	1.7
1	45	0	25.62	4.29	1.54	4.74	138.3	84.3	135	83.7	161.7	87.3	172.7	86	23.4	3	37.7	2.3
2	49	0	29.06	3.69	3.35	4.15	105.7	66.3	107.3	65.3	130	63.3	126.3	66.3	24.3	-3	19	1
2	53	1	28.54	5.32	1.95	4	128.3	74.7	123.7	74.7	141.7	71.3	142.3	71	13.4	-3.4	18.6	-3.7
2	54	0	27.2	5.49	0.98	4.46	123.7	62.7	122.3	67.3	141.3	64	137	62.3	17.6	1.3	14.7	-5
1	54	0	24.64	3.44	0.7	5.47	110.3	65.7	114	67	142.7	71	112.5	68	32.4	5.3	-1.5	1
1	46	0	22.92	5.26	1.14	4.24	126.7	70	124.3	74.3	146	71.3	145.3	68.5	19.3	1.3	21	-5.8
2	45	0	28.24	4.59	1.07	3.92	137.5	74.3	134.7	73	180	80.7	177.3	79.7	42.5	6.4	42.6	6.7
2	58	0	24.95	4.38	1.38	4.43	118	62.3	108.7	60.7	137.7	59.7	121.3	55.7	19.7	-2.6	12.6	-5
1	52	0	25.37	4.97	0.89	4.34	104.7	59.7	102.7	57	121.7	55.3	122.7	59.3	17	-4.4	20	2.3
1	46	0	27.46	5.88	1.51	4.38	111.7	64	110	63	124.3	60.7	127.3	61.7	12.6	-3.3	17.3	-1.3
1	54	0	25.86	3.49	0.77	4.4	99.7	59.7	101	64	118.3	62.7	116	70.3	18.6	3	15	6.3
2	54	0	23.83	5.87	1.88	4.74	104.7	62.7	107	67	122	68	124	66.7	17.3	5.3	17	-0.3
2	45	0	27.34	5.69	1.2	4.29	107.7	63	101.3	58.7	121.3	66	119.7	67.3	13.6	3	18.4	8.6
1	58	1	26.87	6.42	1.35	4.94	130	70.7	128.7	69	145.3	67.7	148	69.3	15.3	-3	19.3	0.3
1	58	0	27.4	5.16	0.83	4.11	117.7	67.3	120.3	70.3	149	65	150	65.3	31.3	-2.3	29.7	-5
2	54	0	30.91	4.24	0.76	4.22	127.3	67.7	128	69	130	69	132.3	70.7	2.7	1.3	4.3	1.7
2	48	0	25.16	5.51	1.74	4.51	115.7	69	111	66.7	132.7	67.7	130	65	17	-1.3	19	-1.7
2	57	0	28.13	6.69	1.89	3.5	124	68.7	125.7	68	154.3	60.7	153.7	58.7	30.3	-8	28	-9.3
2	54	0	22.46	3.09	1.2	4.87	129	77.3	125	73	150.7	78	146	75	21.7	0.7	21	2
2	45	0	21.99	5.21	1.61	4.3	104.6	65.3	108	62.3	130.6	75.3	131.3	73.3	26	10	23.3	11
2	53	0	26.87	3.66	1.65	5.34	138.7	65.7	133.3	65.7	146.3	65.3	144.7	67.3	7.6	-0.4	11.4	1.6
1	59	0	27.48	4	3.15	5.11	117	68	116.3	64.7	134	64.3	126	61.7	17	-3.7	9.7	-3
2	59	0	26.74	4.65	0.84	4.05	117	78.7	122	73.7	132.7	69.3	133	70.3	15.7	-9.4	11	-3.4
1	48	0	29.88	4.79	0.54	4.67	129.7	71	121	71.3	146	67.3	139.7	67.3	16.3	-3.7	18.7	-4
2	48	0	25.88	4.43	2.46	4.08	111.6	69.6	105.3	67.6	131	69.6	128.3	70.3	19.4	0	23	2.7
2	45	0	24.3	3.53	1.16	4.52	127.7	76	121.3	72	134	70.3	132.3	68	6.3	-5.7	11	-4
2	45	0	25.04	4.17	0.96	4.27	118.3	70.7	120.3	70.7	150	79.3	145	75.3	31.7	8.6	24.7	4.6
1	45	0	25.13	5.73	1.66	3.75	113.7	63.3	113	64.7	131	69.3	124.7	67.7	17.3	6	11.7	3
2	47	0	21.57	4.74	1.11	4.86	117.3	65.7	116.3	69.3	134.3	61	130.7	51	17	-4.7	14.4	-18.3
1	47	0	20.6	6.53	0.86	4.94	126.7	82.3	115.7	75.7	134.3	72.7	138.3	76.7	7.6	-9.6	22.6	1
2	58	0	25.59	4.31	1.72	4.82	113	74	110.3	73.7	138.3	71.7	133.3	68.3	25.3	-2.3	23	-5.4
2	56	1	26.03	3.71	2.84	6.21	126	74.3	125	76.3	144.7	76.3	146.7	72.3	18.7	2	21.7	-4
1	47	1	24.71	4.02	1.35	4.54	129.3	80.3	125	81	153.7	82.3	153.3	82.3	24.4	2	28.3	1.3
2	48	0	22.62	5.51	1.72	4.56	119	69.3	116.7	68.3	155	69.3	140.3	65.7	36	0	23.6	-2.6
1	47	0	27.4	6	1.49	4.95	103.7	61.7	104	63	121.3	56.7	125	63	17.6	-5	21	0
2	58	1	25.49	4.74	0.6	7	115	64	113	60	140.7	64	139	61.3	25.7	0	26	1.3
1	59	0	27.95	4.06	0.57	4.08	108.7	63.7	107.3	59	119.7	63	117	61.7	11	-0.7	9.7	2.7
1	46	0	26.98	5.24	0.77	3.99	101.7	57	105	57	123.7	63.3	121.3	63	22	6.3	16.3	6
2	54	0	26.01	4.31	3.2	4.72	125.3	78.7	127	82.3	142.3	79.3	143	78.3	17	0.6	16	-4
1	58	0	24.59	3.56	2.07	5.54	123.6	71	121.3	73	133.3	69.3	132	70.7	9.7	-1.7	10.7	-2.3
1	53	0	25.45	5.02	1.6	4.15	117.7	76.3	134	73.3	137.3	77.7	146.7	75.7	19.6	1.4	12.7	2.4
1	53	0	22.91	3.81	1.84	3.59	107.7	60	106.3	58	117.3	63.3	128	73	9.6	3.3	21.7	15
2	46	0	19.42	5.18	0.93	4.27	117	67.7	125	74	139	71.3	144.3	72	22	3.6	19.3	-2
2	59	0	24.23	4.82	1.99	4.94	118	69.7	122	72.3	150	75.7	138.7	71.7	32	6	16.7	-0.6
2	45	0	25.75	5.69	1.46	4.57	128.6	73.3	109	73	127.6	67.3	129	71.3	-1	-6	20	-1.7
1	47	0	26.81	4.6	1.18	3.83	104.3	59.7	101.3	61.7	126	65.3	125.7	64.7	21.7	5.6	24.4	3
1	48	0	28.95	5.54	1.64	3.79	128.3	74	124.3	72.3	148.3	72.3	148.7	72	20	-1.7	24.4	-0.3
2	59	1	28.39	5.08	1.36	4.59	124.3	82	126	79	152.3	79	141.3	71	28	-3	15.3	-8
2	45	1	23.28	4.11	0.77	4.19	106	62.7	94.3	54.7	128.3	64.3	135.3	65.3	22.3	1.6	41	10.6
2	47	0	26.62	5.28	1.56	4.26	138.7	82	131	81.7	157.3	74.7	164	77.3	18.6	-7.3	33	-4.4
1	45	0	26.66	5.38	1.84	4.03	130.7	76.7	137.7	76.3	156.7	75.3	150	68.3	26	-1.4	12.3	-8
2	58	0	25.8	4.64	0.71	6.21	121.3	65	120.3	67.7	139.3	71.7	145.7	70.7	18	6.7	25.4	3
1	58	1	28.12	4.71	1.1	4.74	121.3	72.7	122.3	75	142.7	74.3	143.7	74	21.4	1.6	21.4	-1
1	45	0	24.94	4.39	5.33	3.05	118.3	63.3	110.3	64.3	138	65	144.7	66.3	19.7	1.7	34.4	2
2	46	0	26.85	5.91	0.98	4.92	126	69	125	68	136.7	71.7	127	63.7	10.7	2.7	2	-4.3
2	59	0	26.99	4.38	0.6	4.58	124.3	68.7	122.7	68	140.7	72	146.3	74	16.4	3.3	23.6	6
1	47	0	25.06	5.09	3.89	4.44	133	78.3	125.7	78.7	153.7	78.7	158	79	20.7	0.4	32.3	0.3
1	58	0	26.24	4.26	1.14	6.34	123	75.3	121	72.7	139.7	71	144	69.7	16.7	-4.3	23	-3
2	59	0	25.59	4.44	0.79	4.61	124.3	64.7	126.3	62.7	157.7	67	155.3	62	33.4	2.3	29	-0.7
2	45	0	27.68	5.82	0.87	6.04	113	67.3	112.3	67.3	144.3	69.7	139.7	69	31.3	2.4	27.4	1.7
2	45	1	29.35	4.41	0.86	5.44	118	63	116.7	65.7	149.3	67	143	60	31.3	4	26.3	-5.7
2	53	1	23.86	6.01	0.89	4.84	116.7	57.3	110.3	55.3	124.3	53	131.3	57.3	7.6	-4.3	21	2
2	46	1	24.94	4.66	2.56	4.38	132.3	76.7	125.7	77	173	97.7	162.3	93	40.7	21	36.6	16
1	59	1	25.49	4.16	2.23	4.46	122.7	74	122	74.3	151	76.7	144.3	70.7	28.3	2.7	22.3	-3.6
2	59	0	25.7	4.63	0.87	4.24	124	67.3	120.7	74.3	152	76.7	145.3	70	28	9.4	24.6	-4.3
1	54	1	24.26	6.49	1.28	4.95	118.7	64.7	123	61.7	152.3	65	148.3	70	33.6	0.3	25.3	8.3
2	48	0	26.32	5.14	2.37	3.66	127.7	74.3	124.3	66.3	152	71	151.3	72	24.3	-3.3	27	5.7
1	58	0	24.1	5.48	1.7	5.2	103.3	61.3	106	66.3	128	62	124	62.3	24.7	0.7	18	-4
1	52	1	24.57	5.67	2.5	4.2	117.3	70.3	120	70.7	134	65.3	133.7	64	16.7	-5	13.7	-6.7
1	45	0	26.44	5.46	1.58	4.34	107	61.3	109.3	63.3	121.7	61.7	119.7	62	14.7	0.4	10.4	-1.3
2	46	0	24.83	5.09	1.84	3.75	137.3	75	134.3	80.3	167.7	86.7	153.7	78.3	30.4	11.7	19.4	-2
2	58	0	24.97	4.84	0.97	3.43	118	60.3	106.3	44.3	146.7	64.3	145.3	59.7	28.7	4	39	15.4
2	45	0	25.84	5.63	1.76	4.7	105	61.7	102.3	61	120.3	64.7	116	64.7	15.3	3	13.7	3.7
2	47	0	28.43	4.22	0.71	6.03	115	71.7	115.7	70.3	131.3	69.7	127.7	67.7	16.3	-2	12	-2.6
1	48	0	23.22	4.8	0.67	4.14	133.7	78.3	133.7	80.7	179	80.7	170.3	76	45.3	2.4	36.6	-4.7
1	53	0	22.33	5.18	1.87	5.84	100.3	58.3	105	60.7	122.3	58	119.7	52.7	22	-0.3	14.7	-8
1	47	0	25.66	6.17	3.41	4.4	132	66	114.7	59	159.3	71.7	156	78.7	27.3	5.7	41.3	19.7
1	58	0	29.48	5.54	1.61	4.69	101	67.3	102.3	64.3	124	67	123.6	65	23	-0.3	21.3	0.7
2	57	0	30.13	5.01	1	4.18	117.7	72	122.7	69.7	130	70.3	129.3	70.7	12.3	-1.7	6.6	1
1	53	0	24.6	4.03	4.75	4.24	113.3	63.7	108.7	58	134	63	140	65.7	20.7	-0.7	31.3	7.7
2	45	0	24.54	5.31	1.82	5.74	123.3	75.7	125.7	75.7	137	64.7	137.3	65	13.7	-11	11.6	-10.7
2	59	0	29.52	3.95	1.26	4.24	138	71	139	67.3	142.3	66	143.7	66.7	4.3	-5	4.7	-0.6
1	46	0	28.13	4.96	1.05	4.64	125	57	110.7	49.7	143.7	60.7	137	59.3	18.7	3.7	26.3	9.6
2	54	0	25.86	4.64	1.54	5.44	126.3	68.7	123.7	67	147	72	143	70.3	20.7	3.3	19.3	3.3
2	56	1	24.39	4.89	1.58	4.48	131	74	129	73.3	146.7	73.3	148	75.7	15.7	-0.7	19	2.4
2	59	0	25.64	4.18	0.85	5.34	127	78.7	127.7	79.3	135.7	77.3	130.3	77.3	8.7	-1.4	2.6	-2
1	45	0	25.69	5.67	2.35	4.65	110	52.7	114.7	57.7	150.7	66	133.7	60	40.7	13.3	19	2.3
2	48	0	24.02	5.37	0.67	4.28	135.3	78.7	132.7	79.7	145.7	76.3	143.3	80.7	10.4	-2.4	10.6	1
1	54	1	23.79	4.13	0.78	4.34	132.7	78.3	133.3	76	152.7	76.3	139.3	71.7	20	-2	6	-4.3
1	45	0	25.61	4.96	1.61	5.44	138	88.3	131.3	87.3	162	84.3	155.3	78.7	24	-4	24	-8.6
2	51	0	18.35	4.97	0.73	3.53	115.7	60.7	109.7	56.7	132.7	61	129.7	58	17	0.3	20	1.3
2	46	0	29.34	4.19	0.52	4.94	125.3	72.3	122.7	68.7	142.3	63	143.3	63	17	-9.3	20.6	-5.7
2	59	0	24.51	4.68	1.33	3.93	106.7	57.7	93.3	54	116.3	58.7	113	58.3	9.6	1	19.7	4.3
1	54	0	22.82	6.03	1.78	5.34	122.7	66	121.3	67.7	135.7	66	137.3	65.3	13	0	16	-2.4
2	46	0	21.95	5.46	1.35	4.14	107	62.3	107.7	65.7	125.3	64.7	120	63.3	18.3	2.4	12.3	-2.4
1	59	1	28.51	4.37	0.77	4.87	118.7	73.3	120	70.3	136.7	71	135.7	69.3	18	-2.3	15.7	-1
1	46	0	21.42	4.98	1.88	3.72	105.7	66.7	104	61.7	140	67	138	65.3	34.3	0.3	34	3.6
1	46	0	26.68	4.86	1.29	3.15	111.3	65.7	108.3	63.7	138	65	138	65.3	26.7	-0.7	29.7	1.6
2	45	0	23.83	6.25	2.39	4.02	113.7	70.3	110.7	66.7	124	66	122.7	64.3	10.3	-4.3	12	-2.4
1	45	0	26.68	4.64	1.44	5.24	118.7	54.3	116.3	56	157.7	65.7	149.7	61.7	39	11.4	33.4	5.7
1	57	0	26.2	3.34	0.83	4.04	103.7	57	108	60	125.3	62.3	121.3	51.3	21.6	5.3	13.3	-8.7
2	59	0	28.49	3.43	1.19	4.37	117	58	111.7	67	132.3	58	123	58.7	15.3	0	11.3	-8.3
1	45	0	25.76	5.15	0.72	4.34	126.3	80.7	124.7	78.3	134.7	76	137	79.3	8.4	-4.7	12.3	1
2	51	0	26.5	4.87	3.82	5.44	127	76	120.6	75	141.6	78.6	154.5	81.2	14.6	2.6	33.9	6.2
1	46	0	21.46	5.58	2.01	3.89	121.7	71.3	123.7	69.3	153.7	68.3	152.3	69.3	32	-3	28.6	0
2	56	0	27.1	4.36	1.09	4.36	108.3	62.7	106.3	65	136	68.7	136	63	27.7	6	29.7	-2
1	49	1	26.67	3.45	1.11	5.04	131.3	74.7	132	71	137	76	141.3	66.3	5.7	1.3	9.3	-4.7
1	58	0	26.83	4.98	1.16	4.47	135.7	72.7	132	71.3	122	74.3	149.7	66	-13.7	1.6	17.7	-5.3
2	53	0	27.45	5.37	0.85	4.36	123	63	123	68.3	155.7	71.7	142.3	71.3	32.7	8.7	19.3	3
1	55	0	23.24	4.37	1.51	6.34	115	65.3	122	63.3	133.7	61.3	131.3	57	18.7	-4	9.3	-6.3
1	54	1	29.42	5.28	1.81	4.25	118.7	73	129	73	146.3	75.7	147	73	27.6	2.7	18	0
2	59	0	30.82	4.29	1.06	4.57	126	68.3	116.7	69.7	144	70.7	135.7	69	18	2.4	19	-0.7
2	45	1	22.77	4.5	1.01	6.11	117	72	116.3	69.3	132.7	72.7	139	64.7	15.7	0.7	22.7	-4.6
2	59	0	26.53	3.97	1.41	5.96	104	54.7	125	60.7	125	57.7	120.3	56.3	21	3	-4.7	-4.4
2	53	1	26.05	6.15	5.04	3.95	138.3	68.3	132.7	64.3	151	71.7	155	72.7	12.7	3.4	22.3	8.4
2	47	0	20.93	6.69	1.83	3.62	126	71.7	123.7	73	148	70	134.3	65	22	-1.7	10.6	-8
2	46	1	22.97	4.43	0.66	5.14	113.7	62.3	121.7	66.7	139	73.7	134	70	25.3	11.4	12.3	3.3
1	57	1	25.58	4.42	1.59	4.34	112.7	66.7	107	62.3	120.3	58.7	115.7	59.7	7.6	-8	8.7	-2.6
1	45	0	24.36	4.42	2.56	4.96	123.3	68.3	124.7	68.3	144	69.3	143.3	69.3	20.7	1	18.6	1
2	46	1	24.63	4.2	1.24	5.44	124.6	65.6	123	64	138.3	64.3	135	62.6	13.7	-1.3	12	-1.4
1	53	0	25.17	6.02	0.92	4.13	105	61.7	113	63.3	127	55	128.7	62	22	-6.7	15.7	-1.3
1	45	0	28.25	4.14	0.85	4.55	106.7	63	100.7	63.7	117.7	67.3	119.7	67.3	11	4.3	19	3.6
1	59	1	25.03	4.37	1.71	4.57	135	85.7	134	82.7	158.3	81.7	155.7	81.7	23.3	-4	21.7	-1
2	54	1	25.6	4.61	1.37	5.04	130.7	77.3	130.7	78.3	136.3	81.3	142.3	64.7	5.6	4	11.6	-13.6
2	50	1	26.24	6.29	2.52	5.03	127.3	66.7	132.7	67.7	140.3	69.7	141.3	68.7	13	3	8.6	1
2	45	1	23.52	3.92	1.12	4.37	135	88.7	135.7	87	143.7	74.7	139	68.7	8.7	-14	3.3	-18.3
2	53	0	22.64	3.9	1.45	11.4	125.3	67.7	121	63.3	148	70.7	143.7	64	22.7	3	22.7	0.7
2	59	0	24.65	6.49	0.77	4.64	99	66.3	95.3	55.7	118	65.3	126.3	57	19	-1	31	1.3
2	59	0	24.83	3.78	1.17	4.09	138.6	79	138.3	79.6	177.6	86.3	170.6	82	39	7.3	32.3	2.4
2	58	0	26.09	3.64	2.43	5.01	114	71	112.3	68.7	140.3	74.3	142.3	71.3	26.3	3.3	30	2.6
2	46	1	29.62	3.7	1.97	5.1	127	64	137	79.7	152.7	84.3	162	76.7	25.7	20.3	25	-3
1	46	0	28.03	5.05	1.14	3.27	135	85.7	132.7	88.7	140.3	86.3	162.3	89.3	5.3	0.6	29.6	0.6
1	59	0	26.52	4.91	1	6.05	118	67.7	126.3	69.3	143.3	67	144	70.7	25.3	-0.7	17.7	1.4
2	47	0	24.56	4.31	1.53	6.1	137.7	78.3	133.3	83.7	164.3	80.7	163.7	82.7	26.6	2.4	30.4	-1
1	67	0	17.32	3.98	0.93	5.47	129.7	61.7	128.7	63.7	159	65	144	61	29.3	3.3	15.3	-2.7
1	75	0	20.94	5.1	0.84	3.72	124	64	125	73	149	72	148	66	25	8	23	-7
2	76	0	21.59	4.79	0.84	3.87	137	69.3	133.3	69.3	159.7	71.7	163.7	68.3	22.7	2.4	30.4	-1
2	75	0	22.86	4.69	1.05	5.13	129	76	125	72	143	68	145	69	14	-8	20	-3
1	66	0	18.02	2.76	0.47	5.72	134.3	60.7	132.7	60	151	63.7	150.3	60.3	16.7	3	17.6	0.3
1	84	0	29.44	2.87	0.89	5.52	128	72.7	123.7	70.7	140	65.7	150.3	73.3	12	-7	26.6	2.6
2	75	0	18.01	4.74	1.34	4.1	115	69	114	65	152	67	135	71	37	-2	21	6
2	66	0	21.98	7.26	2.21	5.23	125	76	132	81	147	68	145	72	22	-8	13	-9
2	63	0	24.48	4.91	0.59	5.58	113	54	120	59	137	61.3	136	59	24	7.3	16	0
2	61	0	22.87	4.74	0.88	4.24	129.3	76.7	120.7	75.7	144.7	78.3	139	76	15.4	1.6	18.3	0.3
1	66	1	26.28	4.71	1.12	5.85	112	74	120	69	130	70	115	69	18	-4	-5	0
2	62	0	19.25	3.65	0.57	4.34	104	61	107	58	113	58	106	60	9	-3	-1	2
1	66	1	22.6	6.99	0.48	4.02	111	65	113	61	129	66	119	60	18	1	6	-1
1	65	1	20.97	4.03	0.54	4.83	123.7	66.7	120	64.3	138	63	138	64.3	14.3	-3.7	18	0
1	66	0	22.83	4.57	2.73	4.27	120	79	119	82	135	80	136	89	15	1	17	7
1	60	0	22.43	2.85	2.34	4.29	133.3	73.7	136.7	74.7	165	70.3	155.3	69	31.7	-3.4	18.6	-5.7
1	83	0	20.17	3.18	0.57	4.01	133	82	137	84	153	80	160	72	20	-2	23	-12
1	64	0	28.39	6.46	0.48	4.87	133	73	125	76	148	63	157	76	15	-10	32	0
2	64	0	24.34	6.1	0.79	4.29	133	86	128	74	148	60	152	73	15	-26	24	-1
2	76	0	26.91	5.9	1.33	4.62	110	61.7	112.3	62	131.3	59.3	133.7	60.7	21.3	-2.4	21.4	-1.3
2	69	0	22.31	5.17	2.58	4.17	137	62.7	122.7	62	131.3	65	138.7	59.7	-5.7	2.3	16	-2.3
1	64	0	25.42	4.01	1.32	4.62	114.7	55.7	110.7	55	123.3	60.3	120.3	55.7	8.6	4.6	9.6	0.7
2	66	0	19.75	7.11	1.34	3.79	137	67	127	68	152	78	142	71	15	11	15	3
1	70	0	25.05	4.81	2.16	5.1	121.7	62.7	123	63.3	133.7	65	133.7	59.7	12	2.3	10.7	-3.6
2	62	0	24.82	5.13	1.56	4.6	122.7	72	130	71	156.3	73.3	153.3	66	33.6	1.3	23.3	-5
2	61	0	25.04	6.91	3.8	4.58	133.3	49.7	134.3	61	149.3	70	147.7	71	16	20.3	13.4	10
2	60	0	24.43	4.87	5.56	3.62	134	78	134	76	168	74	163	72	34	-4	29	-4
1	68	0	30.53	4.74	1.49	3.99	107.3	64.3	110.7	64	134.7	61.7	131.7	63.7	27.4	-2.6	21	-0.3
1	71	0	19.73	6.05	1.65	4.55	134.3	61	138	67.7	159.7	61.7	154.3	59.3	25.4	0.7	16.3	-8.4
1	72	0	24.16	3.88	0.82	4.87	131	69	132	69	150	76	131	78	19	7	-1	9
2	63	1	24.68	5.15	1.79	3.89	123	73	119	75	149	65	137	71	26	-8	18	-4
1	62	0	22.78	6.51	1.12	4.88	117	70	117	61	130	79	120	74	13	9	3	13
1	61	0	24.33	3.36	1.09	3.57	138	71	138	71	149	49	144	54	11	-22	6	-17
2	68	0	19.65	4.79	0.91	5.04	129	81.7	131	83.7	164.3	76.7	162	81	35.3	-5	31	-2.7
1	64	0	25.97	4.14	0.59	4.93	130	77	139	86	167	82	173	78	37	5	34	-8
2	72	0	21.14	4.74	2.34	5.02	135.6	74	131	74	165	75	155.3	74.3	29.4	1	24.3	0.3
1	60	0	20.76	3.68	0.7	4.44	139	71	128.3	68.7	150	70	152.3	72.7	11	-1	24	4
1	68	0	23.19	6.63	1.3	4.27	128	72	118	70	139	54	152	66	11	-18	34	-4
2	64	0	26.06	6.9	1.54	3.61	118	69	116.7	69.7	145.3	73	142.3	72.7	27.3	4	25.6	3
1	71	0	20.91	3.57	0.7	4.44	127	80	133	81	158	80	154	73	31	0	21	-8
2	64	0	24.34	5.11	1.64	4.55	121	71.7	125.3	71	146	72	143.7	72.3	25	0.3	18.4	1.3
2	63	0	19.31	5.67	2.22	5.03	131	71	136	71	140	69	138	70	9	-2	2	-1
1	84	0	21.52	5.18	1.72	4.81	136	63	137.7	65	141.7	61	147	59.7	5.7	-2	9.3	-5.3
1	64	0	22.06	5.67	0.57	4.14	129.7	59	130.7	54.5	120.7	57	168	59	-9	-2	37.3	4.5
2	69	1	22.74	5.31	1.39	4.74	136	74.3	136.7	80.3	148	73.3	154	73.3	12	-1	17.3	-7
1	73	0	22.62	4.74	1.34	4.93	115	63	112	63	137	69	153	65	22	6	41	2
2	65	0	29.38	6.22	4.43	4.84	136.7	63.7	130.7	62	169.7	66.7	165.7	55	33	3	35	-7
2	66	0	21.1	5.24	0.5	4.37	133	75	133	74	165.3	73.3	166	73	32.3	-1.7	33	-1
2	64	0	23.57	5.23	4.82	3.28	129.3	67	127.7	71	161.3	74.7	154.7	73	32	7.7	27	2
1	76	0	24.53	5.55	1.13	4.06	112.7	55	116.3	57.7	124	59.7	129.7	61.7	11.3	4.7	13.4	4
1	67	0	21.17	3.61	1.5	4.55	136	72	137	73	140	64	153	66	4	-8	16	-7
1	76	0	25.95	2.06	0.79	6.06	130	80	127	78	143	73	140	78	13	-7	13	0
2	80	0	23.17	6.17	4.49	4.27	132.3	71	130	69.3	140.3	68.7	146.3	73.7	8	-2.3	16.3	4.4
2	64	0	24.78	6.54	0.48	4.07	122.7	64.3	122	58.3	129.3	64	128.7	62.3	6.6	-0.3	6.7	4
1	66	0	23.91	5.68	1.4	4.34	138	83	138	81	140	76	147	81	2	-7	9	0
1	60	0	19.69	3.9	0.47	4.61	127	73	130	74	158	76	168	77	31	3	38	3
1	68	0	25.26	4.57	0.67	4.77	123	56.7	119.7	58.3	140	68.3	134.7	64.3	17	11.6	15	6
1	83	0	17.17	8.18	1.12	4.17	117	71	115	75	137	68	135	66	20	-3	20	-9
2	68	0	23.01	4.28	0.56	3.77	130	87	136	86	155	87	147	89	25	0	11	3
2	62	0	25.39	4.52	0.85	4.94	125	67	127	69	128	68	139	72	3	1	12	3
1	64	0	24.1	6.52	1.41	5.8	131	71	130	72	150	70	155	69	19	-1	25	-3
1	75	0	28.28	6.4	1.9	6.06	132.7	78	132.7	69.7	173	76	168.7	73.7	40.3	-2	36	4
2	65	0	20.48	3.71	1.27	3.98	117	59	122	64	136	63	129	59	19	4	7	-5
1	60	0	25.67	7.42	0.77	8.11	132	64.3	137	67.7	157	64.7	149.7	67.3	25	0.4	12.7	-0.4
1	63	0	21.59	5.77	0.44	4.25	129.7	72	131.7	74	159.7	71	157.7	65.7	30	-1	26	-8.3
2	64	0	24.22	4.29	0.75	4.21	112	61	111	62	133	63	124	66	21	2	13	4
2	61	0	22.17	5.01	0.92	4.29	133	82	139	81	151	81	153	69	18	-1	14	-12
2	69	0	27.41	6.62	1.05	4.03	137.7	75.3	132	74	158	67	159	68	20.3	-8.3	27	-6
2	64	1	28.7	6.49	0.8	4.72	126.3	67.7	115.7	66	150.3	59.7	148	65.3	24	-8	32.3	-0.7
2	69	0	22.05	2.41	0.68	4.76	100.3	54.7	119.3	56.3	135.7	56	130.7	53	35.4	1.3	11.4	-3.3
1	72	0	26.14	7.36	2.63	4.07	133	77	134	73	144	76	142	74	11	-1	8	1
2	64	0	25.02	4.58	4.82	4.25	133	74	137.7	73	160	73	162	69	27	-1	24.3	-4
1	65	0	27.67	5.75	1.46	5.53	128	75	121.3	68.3	149.7	67	149	69.7	21.7	-8	27.7	1.4
2	74	0	21.4	5.05	0.91	4.75	97	60.3	102.3	65.3	119	61.3	118.7	57.7	22	1	16.4	-7.6
1	77	0	18.13	3.34	1.57	4.63	115	62	124	64	150	62	135	73	35	0	11	9
1	66	0	29.26	6.27	2.5	5.38	117.7	67.7	109.7	64	128.3	66	125.7	68	10.6	-1.7	16	4
1	61	0	27.97	4.54	0.62	3.63	106	65	113	65	116	60	119	64	10	-5	6	-1
2	66	0	19.45	3.98	1.69	4.65	120	62.3	126.3	65.3	147.3	64.7	139.3	60	27.3	2.4	13	-5.3
2	72	0	20.05	2.58	0.83	6.47	132	72	123	69	145	69	140	67	13	-3	17	-2
2	70	0	24.9	6.13	1	4.42	138.7	65.3	133	54.3	164.3	69.7	156.7	64	25.6	4.4	23.7	9.7
1	82	0	23.13	4.62	7.82	3.78	107.3	61.7	110.3	65.7	120.3	63.3	120.3	63.3	13	1.6	10	-2.4
1	64	0	24.16	4.08	0.96	4.83	123	67	118	67	146	70	153	71	23	3	35	4
1	70	0	24.82	4.03	8.54	4.68	118	72	136	76	153	59	157	68	35	-13	21	-8
2	79	0	24.01	2.51	1.51	5.59	105	64	105	72	118	69	124	73	13	5	19	1
2	62	0	24.84	4.54	0.54	5.38	132	70	123.3	70	148.3	73.7	138.7	65	16.3	3.7	15.4	-5
2	71	0	21.64	2.62	1.43	3.7	125	69	127	70	131	87	144	72	6	18	17	2
1	79	0	22.34	2.93	0.86	5.07	125	73	125	64	142	77	145	75	17	4	20	11
2	67	0	21.59	5.63	1.01	4.73	121.7	66	127	63	144.3	72.7	131.3	72.3	22.6	6.7	4.3	9.3
1	63	0	19.45	6.06	0.98	4.53	127	65	132	71	158	72	154	68	31	7	22	-3
2	61	0	24.3	4.42	0.5	3.91	114	58	106	56	123	57	131	76	9	-1	25	20
1	66	0	20.63	5.64	0.78	4.12	136	78	136.7	79	158.3	74.7	156	73.7	22.3	-3.3	19.3	-5.3
2	65	0	20.08	7.32	0.99	4.38	124	70.7	122.7	74	148	75	135.7	69.7	24	4.3	13	-4.3
2	77	1	19.24	5.25	0.49	3.87	128	65	121	63	125	68	115	68	-3	3	-6	5
2	70	0	19.61	6.1	0.55	6.21	128	56.3	126	58.7	148	60.7	133.3	55.3	20	4.4	7.3	-3.4
2	71	0	24.79	3.43	1.75	4.34	125	74	126	71	145	61	139	71	20	-13	13	0
2	70	1	26.86	3.81	1.13	4.7	112	66	110	67.3	124.7	62.3	119.7	60.3	12.7	-3.7	9.7	-7
2	60	0	23.09	3.82	0.56	4	134	68.7	130.5	63.7	154.7	69.7	152.3	67.3	20.7	1	21.8	3.6
1	66	0	26.22	4.86	0.98	3.84	128	72	121	72	145	70	147	81	17	-2	26	9
2	66	0	21.07	5.49	0.53	3.57	137.3	65.3	129.3	69	160.3	72.7	164	74.7	23	7.4	34.7	5.7
2	71	1	23.66	3.52	0.72	3.94	114	71	116	69	125	65	130	63	11	-6	14	-6
2	62	0	22.58	7.4	1.1	4.61	128	66	135	68	140	68	140	68	12	2	5	0
1	62	0	22.88	4.24	2.01	5.17	132.3	79	126	73.7	167.7	82.3	161	74.3	35.4	3.3	35	0.6
2	82	0	19.63	3.5	1.32	4.01	133.3	75	133	77.7	157.3	73.3	157.7	70.3	24	-1.7	24.7	-7.4
2	76	0	28.92	5.71	1.12	4.52	133.3	79.3	138.7	84.7	165.7	86.3	168	83.7	32.4	7	29.3	-1
1	71	0	21.39	5.46	1.11	4.97	128	73	122	70	150	65	151	69	22	-8	29	-1
2	64	1	23.82	3.85	1.94	4.46	126.7	55.7	126	44.7	152	70.7	151.7	64.3	25.3	15	25.7	19.6
2	62	0	22.76	6.52	5.38	4.8	130	66	127	67	135	72	134	65	5	6	7	-2
1	66	0	27.59	4.92	1.06	4.13	118	60.7	127.3	65.3	149.8	74	147	70.3	31.8	13.3	19.7	5
2	61	0	22.89	4.43	0.82	4.83	130	75	129	75	151	75	154	79	21	0	25	4
1	75	0	20.44	7.02	3.39	4.68	110.7	65.3	105.3	64.7	125	67.3	124.3	63.7	14.3	2	19	-1
2	64	0	24.51	6.03	1.11	4.44	117	67.7	120	66.3	127	73	128.3	68.7	10	5.3	8.3	2.4
1	64	0	21.57	5.18	1.31	4.33	122	59	133	63	152	57	158	59	30	-2	25	-4
1	64	0	20.43	6.24	0.61	5.29	130.7	71.3	127	69.7	141.3	73.7	140	73	10.6	2.4	13	3.3
2	70	0	27.41	7.11	0.65	3.7	118.3	68	116.7	69.3	143.3	72.7	144	73	25	4.7	27.3	3.7
2	69	0	25.33	4.84	1.48	4.45	133.3	74.7	122.7	68	150	67	161.7	68.7	16.7	-7.7	39	0.7
2	80	0	18.26	3.04	0.57	4.61	114	67	115	72	113	59	127	71	-1	-8	12	-1
1	65	0	22.97	4.4	1.38	3.8	136	67	133	70	144	73	158	73	8	6	25	3
1	76	0	21.19	6.17	0.92	3.62	119	66	119	65	134	66	130	66	15	0	11	1
2	68	0	19.65	4.52	0.79	4.93	124	79	135	76	143	81	143	74	19	2	8	-2
2	63	0	24.04	3.16	4.26	3.77	139	76	137	77	154	72	156	81	15	-4	19	4
1	62	0	19.47	4.54	0.58	4.43	124	69	121	67	134	69	143	71	10	0	22	4
1	71	0	26.1	5.43	0.47	4.67	137	73	137.7	74	149	66	148	66	12	-7	10.3	-8
1	68	0	19.81	3.53	1.05	4.05	120	74	122	77	138	73	134	76	18	-1	12	-1
1	65	0	23.22	4.49	1.17	4.17	131	79	134.3	70.3	161.7	66.3	156.3	64	30.7	-12.7	22	-6.3
2	74	0	23	5.7	1.64	3.77	134.7	69.7	134.3	71.7	164.7	69.7	162	65	30	0	27.7	-6.7
1	67	0	24.29	4.87	1.25	5.42	134	70.7	138	72.3	184.3	75	171.3	73	50.3	4.3	33.3	0.7
1	64	1	20.49	5.5	10.35	4.47	125	69	122.7	66	146.3	69	134.3	62.7	21.3	0	11.6	-3.3
1	61	0	22.65	5.84	0.94	4.63	122.3	68.7	128	71	144	71.7	135	65.7	21.7	3	7	-5.3
2	78	0	24.63	1.78	0.79	4.44	137	63	133	61.3	160.3	66.7	162	62.7	23.3	3.7	29	1.4
1	61	0	21.52	4.68	0.76	4.24	116	62	119	65	137	60	142	60	21	-2	23	-5
1	65	0	25.11	5.46	1.3	4.92	131	85	139	81	153	74	141	83	22	-11	2	2
1	71	0	25.39	5.31	1.31	4.98	103	65	138	77	146	79	148	77	43	14	10	0
2	61	0	19.8	6.27	0.93	16.73	135	77	133	75	157	64	166	74	22	-13	33	-1
1	60	1	24.93	3.13	0.93	4.77	131.3	76	130	77	161	76.7	155	75.7	29.7	0.7	25	-1.3
1	67	0	23.85	4.94	1.43	4.69	138	81	139.3	80	163.7	77.7	165	79.7	25.7	-3.3	25.7	-0.3
1	72	0	20.86	5.52	0.54	5.36	139	82	138	82	137	82	159	76	-2	0	21	-6
1	64	0	22.55	5.67	1.02	3.94	130	77	130	79	151	78	140	79	21	1	10	0
2	63	1	21.47	6.95	8	3.75	133.7	60.3	125	53.7	162.7	63.3	161.3	65	29	3	36.3	11.3
2	62	0	20.75	3.66	1.94	5	129	80	126	76	152	75	150	74	23	-5	24	-2
2	62	0	26.49	5.87	2.21	4.54	137.3	81.3	134	79.3	161	74.7	158	73.7	23.7	-6.6	24	-5.6
1	76	0	23.21	5.44	0.97	4.66	127.7	65	115	67.7	126.7	64.7	130	65	-1	-0.3	15	-2.7
2	61	0	26.19	5.2	0.76	4.18	115	65.3	119	63.3	133.7	61.3	131.3	57	18.7	-4	12.3	-6.3
1	61	0	23.91	7.11	0.79	5.67	124.7	56	113.7	56.3	137.3	61.7	139.3	65	12.6	5.7	25.6	8.7
2	62	0	22.52	4.97	0.84	3.29	111	66	111	62	134	66	125	75	23	0	14	13
1	61	0	21.85	4.55	1.17	4.75	132.7	73.3	122.7	69	150	66.7	148.7	64	17.3	-6.6	26	-5
2	65	0	24.24	3.22	0.73	4.73	134.3	65.3	134.3	68	157.3	63	157.7	59.3	23	-2.3	23.4	-8.7
2	68	1	20.73	5.58	1.29	4.54	124	75	128	72	131	65	143	72	7	-10	15	0
1	76	0	23.53	1.2	0.73	4.02	133.3	70.7	138	77.3	161.7	68.7	157	65	28.4	-2	19	-12.3
1	66	0	22.49	5.68	1.27	6.08	137	68	137	69	144	71	143	68	7	3	6	-1
1	60	0	24.72	5.78	0.96	5.17	132	74	123	73	146	75	150	76	14	1	27	3
1	68	0	25.93	5.88	1.11	3.9	137	65	136	65	156	67	157	66	19	2	21	1
1	60	0	21.6	4.16	0.76	3.62	135	78	115	74	132	72	139	80	-3	-6	24	6
1	72	0	25.66	4.87	1.68	4.01	129	75	129	78	149	72	155	76	20	-3	26	-2
2	62	0	24.14	3.65	0.79	4.31	134	68	130	70	155	54	149	61	21	-14	19	-9
1	83	0	33.37	3.51	0.85	2.81	127.7	55.7	123.3	58	144.7	62.7	149.3	61.7	17	7	26	3.7
2	63	0	23.34	2.86	0.98	5.29	124	66.3	122	57.7	168.3	64.7	158.3	62.7	44.3	-1.6	36.3	5
2	63	0	22.91	4.16	0.6	4.4	129.7	67.3	123.3	63.3	159.7	70.7	151.7	68.7	30	3.4	28.4	5.4
2	72	0	22.31	4.49	1.84	4.54	117	63	114	63	139	80	130	73	22	17	16	10
2	61	0	25.22	5.34	1.42	5.44	118	69	117	66	138	63	135	63	20	-6	18	-3
2	64	0	23.46	6.09	1.33	4.61	113.7	62	115	71	146.3	67.7	144.3	68.3	32.6	5.7	29.3	-2.7
1	64	0	24.46	6.48	0.94	5.13	114	61	111	63	144	59	141	59	30	-2	30	-4
1	61	0	22.38	4.56	0.48	4.37	138	85	138	84	153	83	146	85	15	-2	8	1
2	61	0	16.01	3.65	2.21	5.75	137.3	81	130.7	74	161	77.3	155.3	71.3	23.7	-3.7	24.6	-2.7
1	64	0	21.89	6.13	1.31	4.58	130	76	134	75	138	70	146	80	8	-6	12	5
2	60	0	20.52	6.38	1.57	5.1	135	69	139	75	167	74	172	65	32	5	33	-10
2	66	0	19.21	3.26	0.79	4.74	111	64.7	105.7	66	120.7	62.3	117.3	61.3	9.7	-2.4	11.6	-4.7
2	64	0	18.21	6.03	4.06	4.28	116	75	118	73	139	66	146	69	23	-9	28	-4
2	61	1	20.2	5.02	0.79	6.14	113.7	67	113.3	66.3	148	68.3	142.3	71.7	34.3	1.3	29	5.4
2	70	0	26.95	4.7	0.89	3.71	117	69	112	66	133	70	145	73	16	1	33	7
1	82	0	22.56	5.59	1.24	4.5	132	68	114	64	118	71	116	81	-14	3	2	17
2	74	0	23.64	6.98	0.72	4.28	137	78	134	74	157	77	146	74	20	-1	12	0
2	60	0	25.23	3.34	1.44	4.35	138	71	139	69	148	77	140	78	10	6	1	9
2	65	0	24.28	6.96	0.59	5.08	117	66	115	70	130	63	125	61	13	-3	10	-9
2	78	0	30.71	6.68	4.35	4.54	128	66	126	66	135	73	130	72	7	7	4	6
1	63	0	18.83	7.79	0.56	2.9	127	67.3	123.3	65	157.3	72.7	163.7	76.3	30.3	5.4	40.4	11.3
2	64	0	24.57	5.88	1.66	3.6	133.7	60.3	130	59.3	157	59	155.3	55.3	23.3	-1.3	25.3	-4
1	75	0	24.43	4.49	1.34	4.64	121	67	117	67	151.3	73.7	151.3	72	30.3	6.7	34.3	5
1	66	0	24.61	6.4	2.76	4.45	136	77	139	77	157	73	157	59	21	-4	18	-18
2	62	0	21.81	8.2	1.01	6.72	132	66	128	64	132	64	132	75	0	-2	4	11
1	61	0	23.52	2.74	8	5.04	137	74	133	74	162	65	166	66	25	-9	33	-8
2	72	0	21.07	5.95	0.95	4.78	117	74	123	77	142	76	141	85	25	2	18	8
1	60	1	23.71	3.6	0.52	4.7	132	65	126	63	159	65	160	67	27	0	34	4
1	70	0	27.31	4.12	1.17	4.85	124.7	58.3	125.7	57	150	59.7	148	57.7	25.3	1.4	22.3	0.7
2	62	1	18.72	5.1	1.5	4.58	128.3	70.7	119.3	69.7	137	58	129.3	48	8.7	-12.7	10	-21.7
2	64	0	19.94	5.31	1.24	4.59	121	72	117	71	117	68	103	67	-4	-4	-14	-4
2	61	0	23.18	4.77	1.55	4.46	109	65	113	68	139	67	140	71	30	2	27	3
2	71	0	26.41	3.41	0.71	3.5	128	75	123	74	136	88	149	76	8	13	26	2
2	63	0	23.45	4.38	1.21	4.23	137	87	136	85	151	85	146	88	14	-2	10	3
1	62	0	28.11	6.75	0.5	4.11	127.3	62.3	122.7	62.7	150.3	67.3	153	69.3	23	5	30.3	6.6
2	65	0	21.37	5.23	2.55	4.87	134	75.7	127	74.3	155.7	78.3	154.3	81	21.7	2.6	27.3	6.7
2	62	0	27.77	7.95	5.37	4.47	132	65	121	69	148	65	160	70	16	0	39	1
1	61	0	24.22	4.58	0.85	5.03	119	72	124	71	150	71	139	66	31	-1	15	-5
2	66	0	25.3	3.67	1.32	4.49	110	62	106	65	134.7	66.7	133.3	69.3	24.7	4.7	27.3	4.3
1	70	0	23.37	4.14	0.72	5.18	121	56	114	57	149	55	148	55	28	-1	34	-2
1	65	0	24.45	6.41	2.32	3.8	127	61.3	123	58	149	58	149.3	58.3	22	-3.3	26.3	0.3
2	67	0	24.04	7.15	1.16	4.41	131	81.3	123	77.7	146	74	147.3	79.3	15	-7.3	24.3	1.6
1	73	0	20.57	5.24	0.52	3.5	123.7	56.3	121	52	129.7	58.3	128.3	57	6	2	7.3	5
1	67	0	18.99	4.21	1.01	4.69	122	68	122	66	150	65	150	61	28	-3	28	-5
2	61	0	24.89	6	0.6	4.56	131	72	131	74	153	73	151	79	22	1	20	5
1	66	0	24.75	4.59	1.42	4.16	109	62	113	65	131	67	132	63	22	5	19	-2
1	61	0	22.4	3.46	0.79	4.37	122	66	128	65	138	38	129	61	16	-28	1	-4
2	60	0	22.98	5.66	1.16	3.61	120	68.3	128.3	76.3	146	56.3	144.7	74.3	26	-12	16.4	-2
1	69	0	19.89	3.83	2.43	5.14	124	63	118	59	136	71	143	72	12	8	25	13
1	72	0	22.91	5.91	1.29	4.04	108	74	111	74	131	69	135	77	23	-5	24	3
1	74	0	21.42	5.36	1.23	4.06	129	66	123	69	154	69	152	66	25	3	29	-3
1	65	0	23.46	6.69	1.32	3.35	122	72	121	70	123	58	131	65	1	-14	10	-5
1	70	0	21.96	5.04	1.98	3.75	124	77	128	74	146	69	137	71	22	-8	9	-3
1	61	0	23.9	6.45	1.49	4.74	118.3	68.3	109.7	64.3	132.7	66.3	132.7	65.3	14.4	-2	23	1
2	62	0	28.5	5.76	2.01	4.81	130	68	137	75	168	71	162	70	38	3	25	-5
1	83	0	22.82	4.29	0.89	4.21	131	65	125	71	147	71	144	86	16	6	19	15
1	71	0	21.98	6.06	1.1	6.22	133	74	131	76	173.3	76	164.3	70.3	40.3	2	33.3	-5.7
1	61	0	22.62	6.22	1.33	6.46	123	62.3	123.7	59.7	146.3	59.7	139	65.7	23.3	-2.6	15.3	6
1	82	0	26.52	5.09	0.48	5.04	135	84	134	80	153	80	150	79	18	-4	16	-1
1	65	0	23.12	5.2	0.65	4.82	123	73	126	73	146	75	141	80	23	2	15	7
1	65	0	22.86	4.71	0.48	4.62	117	61	119	65.7	157	66.3	151	65.3	40	5.3	32	-0.4
2	73	0	25.06	7.01	0.88	4.27	132	83	135	77	148	78	137	88	16	-5	2	11
1	69	0	21.49	4.69	0.63	3.85	110	78	110	72	149	62	127	77	39	-16	17	5
1	79	0	24.68	5.78	1.31	4.22	133	76	131	74.3	156.7	75.7	156.3	74.7	23.7	-0.3	25.3	0.4
1	60	0	24.25	4.51	0.61	5	134	76	137.7	76	154	77	153	77	20	1	15.3	1
1	61	0	24.3	4.79	0.62	4.06	137.3	72.3	138.3	73.3	156	70.3	154.3	68	18.7	-2	16	-5.3
1	77	0	20.34	6.88	5.92	4.21	137	73	136.7	75.7	170.7	73	166.7	70.7	33.7	0	30	-5
2	64	0	23.99	4.73	1.05	4.37	118	64.3	115	63	131.7	63	127.7	65	13.7	-1.3	12.7	2
1	63	0	22.12	7.17	1.38	4.85	137	78	131	77	154	75	169	81	17	-3	38	4
2	60	0	23.06	5.12	1.52	4.63	111	69	119	71	138.7	67.3	138.3	69.7	27.7	-1.7	19.3	-1.3
2	64	0	27.35	4.36	0.76	3.76	111	65	112	68	116	82	128	75	5	17	16	7
1	64	0	23.25	5.08	0.99	3.95	116	70	115.7	66	136.7	69.3	133	64.3	20.7	-0.7	17.3	-1.7
2	75	0	27.06	7.9	1.64	4.66	130.7	60.7	125.3	59.7	141.3	56	149.7	58	10.6	-4.7	24.4	-1.7
2	72	0	26.79	5.84	1.16	4.33	118	65	128	66	138	58	140	64	20	-7	12	-2
1	77	0	20.66	6.36	0.77	2.88	132	71	131	76	139	72	157	73	7	1	26	-3
2	65	0	19.57	6.65	1.68	4.74	134	70	136.7	69	164.7	72	161.7	69	30.7	2	25	0
2	65	0	23.66	6.33	1.71	3.95	110.3	55.3	108.3	54.7	127.7	50	135.7	53	17.4	-5.3	27.4	-1.7
2	68	0	22.8	5.77	1.34	4.73	116	63	108	58	152	59	146	54	36	-4	38	-4
1	62	0	26.48	5.39	1	4.19	133.7	67.7	131.7	61.3	151.3	62.3	138.7	58	17.6	-5.4	7	-3.3
1	85	0	24.72	6.59	0.71	6.15	133.7	74.3	133.7	75.7	153.3	75.7	159	74	19.6	1.4	25.3	-1.7
2	62	1	21.07	4.45	0.6	8.12	128.3	73.3	127.3	72.7	135.3	72.3	130.3	67.3	7	-1	3	-5.4
2	77	0	23.11	5.33	0.92	6.41	133.3	73	135	68.3	155.7	71.3	149	67.7	22.4	-1.7	14	-0.6
1	64	0	24.22	5.9	0.55	5.74	112.7	71	113	69.7	142	72.7	137	68	29.3	1.7	24	-1.7
1	71	0	23.55	7.42	0.54	3.99	127	67	121	64	138	58	136	58	11	-9	15	-6
2	69	0	21.07	6.46	1.22	4.36	119	77	123	79	142	75	139	75	23	-2	16	-4
1	63	0	19.33	5.66	0.68	3.68	122.3	61	114.3	52.7	132	61	128.7	58	9.7	0	14.4	5.3
1	78	0	23.62	4.16	5.22	5.22	139	72	136.3	68	158	68	157.7	69	19	-4	21.4	1
2	62	0	24.5	6.11	0.51	5.31	134	63.7	134	62.3	148.7	67	143	64.7	14.7	3.3	9	2.4
2	78	0	22.42	4.04	0.87	4	135.7	84	135	82.3	168.3	74	153	69	32.6	-10	18	-13.3
2	72	0	26.8	5.58	0.87	4.66	124	69	127	72	144	69	148	72	20	0	21	0
2	65	1	30.42	5.09	0.52	4.75	117	68.7	122	67.7	140	70.3	133.3	66.7	23	1.6	11.3	-1
2	66	0	24.54	5.47	0.61	5.33	124.3	63.3	125.3	69	149.7	65.7	152.3	65	25.4	2.4	27	-4
1	60	0	20.63	4.39	0.83	4.69	109	73	110	72	128	73	129	74	19	0	19	2
2	64	0	25.87	6.66	1.43	5.15	127.7	70.7	125.3	75	163.3	71	158	72	35.6	0.3	32.7	-3
2	62	0	24.02	6.2	0.97	4.86	105.3	67.7	105	64	126	66.6	128	66.7	20.7	-1.1	23	2.7
2	75	0	25.88	4.31	0.51	4.8	113.3	67.6	115	67	129.6	65	124.6	61.3	16.3	-2.6	9.6	-5.7
1	64	0	26.66	5.57	1.45	4.73	124	66.7	130	64	155.3	65	142.3	59.3	31.3	-1.7	12.3	-4.7
1	84	0	23.42	5.59	1.91	5.05	127.3	66.3	129.3	66.7	153	68	154	68	25.7	1.7	24.7	1.3
1	65	0	22.99	4.41	1.55	5.28	116	57	129	60	139	58	143	60	23	1	14	0
1	63	0	20.28	5.15	5.45	4.91	121	71.7	127	71.7	152.7	74.3	138	79.3	31.7	2.6	11	7.6
2	67	0	19.87	7.2	3.4	5.65	130	77	134	79	143	77	148	77	13	0	14	-2
2	68	0	20.49	6.33	1.27	4.48	114	66	113	63	136	66	131	66	22	0	18	3
2	65	0	25.26	4.68	0.54	4.94	103	54.7	105.7	61.7	127.7	61	119	58.3	24.7	6.3	13.3	-3.4
1	71	0	21.9	5.6	5.18	4.6	116	56	117	64	135	54	132	58	19	-2	15	-6
2	61	0	27.47	5.42	1.62	4.46	133	74	128	69	153	67	147	69	20	-7	19	0
1	61	1	25.72	7.53	2.13	3.51	122	68.7	122.7	68	155.3	60.7	155.7	58.7	33.3	-8	33	-9.3
2	64	0	21.6	5.09	1.7	4.22	131	69	129	68	160	69	148	60	29	0	19	-8
2	66	0	24	3.12	0.48	5.21	127.7	68.7	139.3	72	153.3	68.7	148	66	25.6	0	8.7	-6
1	82	0	21.59	3.26	1.52	4.61	132	77	123	76	151	86	137	83	19	9	14	7
2	62	0	30.6	5.87	1.31	5.21	132.3	68.7	131.7	74	152	75	153.3	74.3	19.7	6.3	21.6	0.3
1	69	0	20.71	5.44	0.73	3.82	125	71.3	135.3	71.3	164	63	165.3	66	39	-8.3	30	-5.3
1	70	0	22.71	6.52	1.8	5.11	134	67	134	72.7	148.3	68.7	150	68.3	14.3	1.7	16	-4.4
1	62	0	24.37	4.67	0.64	5.46	113	66	122	67	131	60	132	59	18	-6	10	-8
2	72	0	23.22	3.29	2.73	4.44	121.3	67.3	109.3	69.3	135	66.7	135	65	13.7	-0.6	25.7	-4.3
1	66	0	21.59	5.6	1.1	4.48	128	79	133	74	153	70	151	75	25	-9	18	1
1	81	0	22.32	6.19	0.96	4.39	108.7	66.3	109	67	139	69.7	128.7	67.7	30.3	3.4	19.7	0.7
2	81	0	22.12	4.67	0.64	5.26	120	72	136	72	140	77	128	75	20	5	-8	3
2	68	0	24.03	6.06	1.38	4.88	110	62	113	70	145	68	133	65	35	6	20	-5
2	65	0	17.8	4.55	0.95	5.04	114	74	121	70	142	68	141	66	28	-6	20	-4
1	60	0	24.25	4.88	3.02	3.69	131	74	129	77	135	66	145	63	4	-8	16	-14
1	64	0	21.26	4.07	0.92	5.13	131	70.7	126.3	66	161.3	63.7	160	65.3	30.3	-7	33.7	-0.7
1	61	1	23.39	7.38	0.59	3.6	136.3	69	119.7	65	166.7	71	154.7	70	30.4	2	35	5
1	68	0	21.37	8.2	0.38	4.23	131	71	117	75	127	64	135	73	-4	-7	18	-2
2	63	0	21.12	4.77	3.98	4.33	125	69	123	78	139	70	139	69	14	1	16	-9
1	66	0	22	4.75	0.97	4.81	132	73	133	76.3	143.3	72.3	147.7	73.7	11.3	-0.7	14.7	-2.6
2	64	0	20.94	4.76	1.04	4.18	121	65	121	65	136	70	120	69	15	5	-1	4
1	65	0	26.77	4.42	1.9	4.61	139	61	137.7	58	172.3	72	164.3	68.7	33.3	11	26.6	10.7
2	64	0	23.9	7.18	0.58	3.59	133	74	133	74	149	64	153	75	16	-10	20	1
1	65	1	25.92	4.34	2.43	4.27	112	65.3	112.7	64.7	136	75.7	142	68.7	24	10.4	29.3	4
2	63	0	18.9	4.67	2.2	4.34	117	73	115	72	122	49	142	85	5	-24	27	13
2	81	0	18.8	5.04	0.64	3.99	116	67	114	66	134	65	140	66	18	-2	26	0
1	61	0	25.01	7.59	1.42	4.77	133	88.7	136.7	87	145.7	74.7	141	68.7	12.7	-14	4.3	-18.3
2	68	0	27.86	4	0.82	3.62	129	74	128	78	133	77	138	81	4	3	10	3
1	62	0	25.16	3.96	0.52	4.44	122	73	118	73	142	69	147	73	20	-4	29	0
1	87	0	19.18	7.89	3.6	5.05	134	62	125	67	162	80	153	84	28	18	28	17
2	68	0	23.98	3.78	0.77	5.26	131	83	136	77	144	75	155	76	13	-8	19	-1
2	60	0	23.66	3.57	1.43	5.4	137	69	131.7	73	164	70.7	154.7	78	27	1.7	23	5
2	65	0	21.08	3.66	1.45	4.15	122	62	124	64	144	69	145	67	22	7	21	3
2	79	0	22.94	5.71	0.88	4.27	128.3	63.7	121	58.7	144	65.3	142.7	56	15.7	1.6	21.7	-2.7
2	75	0	23.82	5.5	1.01	6.27	125	70	120	73	149	66	149	70	24	-4	29	-3
2	71	0	19.47	4.59	0.53	4.73	123	70	114.7	65	144.3	70	141.3	69.7	21.3	0	26.6	4.7
2	69	0	22.39	8.09	0.62	3.84	123	71	131	67	139	81	134	78	16	10	3	11
1	62	1	22.29	7.03	0.54	4.55	137.7	53.7	132.3	61.7	153.7	70	155.7	69	16	16.3	23.4	7.3
1	64	1	18.05	5.78	1.41	3.93	128	66	132	68	131	68	125	76	3	2	-7	8
2	69	0	20.67	5.2	1.79	4.46	133.3	74.7	138.7	78.3	157.7	75.3	158	66	24.4	0.6	19.3	-12.3
1	66	0	14.36	3.67	1.21	6.85	137	66	131	71	151	84	150	80	14	18	19	9
2	61	1	24.53	3.82	0.49	5.06	137	64.3	138.3	70	152.7	63.7	146	64	15.7	-0.6	7.7	-6
2	71	0	18.87	5.99	0.78	5.64	135.3	70.6	133	64.3	157	72.6	148	70	21.7	2	15	5.7
1	75	0	24	5.24	0.55	4.85	118	63	115	63	138	66	143	71	20	3	28	8
2	75	1	24.34	3.16	0.93	3.9	116	54	135	69.7	160.7	67.7	158.7	71.7	44.7	13.7	23.7	2
1	64	0	18.2	5.52	0.62	4.3	133	68	134	69	154	67	147	72	21	-1	13	3
2	64	0	17.04	5.72	1.42	4.93	128.3	70.7	121.3	71.7	145.3	65	146	70.7	17	-5.7	24.7	-1
2	73	0	22.67	5.41	1.43	4.26	133.7	67.7	138.7	70	162.7	71	163	68.3	29	3.3	24.3	-1.7
1	75	0	20.34	6.13	1.13	5.07	133	77	133.3	78	164	77	159	72.7	31	0	25.7	-5.3
2	72	0	26.81	5.35	3.36	4.38	138	79	138	84	159	68	167	75	21	-11	29	-9
1	72	0	23.91	3.94	1.96	4.73	118	65.3	116.7	65.7	150.3	67.7	148.3	68	32.3	2.4	31.6	2.3
2	61	0	24.24	2.58	0.55	3.57	123.3	76	120.7	73.3	154.7	75	150.3	74.3	31.4	-1	29.6	1
2	61	0	27.89	4.27	0.96	6.39	137	66	135	63	153	66	161	65	16	0	26	2
2	70	0	24.18	4.42	1.29	3.14	106	63	111	65	130	64	133	62	24	1	22	-3
2	62	0	20.92	5.78	1.53	4.83	135.7	73.3	136.3	71.7	156.3	72.7	156	73	20.6	-0.6	19.7	1.3
1	63	0	24.24	6.73	0.62	4.87	135	73	134	76	156	73	152	70	21	0	18	-6
2	65	0	25.09	6.06	5.12	5.19	124	73.3	123.7	74	154	73.7	153.3	71.3	30	0.4	29.6	-2.7
1	60	0	25.33	4.36	2.5	3.82	116	80	116	74	128	73	140	71	12	-7	24	-3
2	68	1	23.62	4.43	1.02	4.76	132.7	79.3	132	78.3	166	73	164.7	71	33.3	-6.3	32.7	-7.3
2	61	0	20.72	5.67	2.89	4.83	137.3	70.7	131	70	159.3	77.3	155.3	75.7	22	6.6	24.3	5.7
